# Supplementary material for: The Conifer Root and Stem Rot Pathogen (Heterobasidion parviporum): Effectome Analysis and Roles in Interspecific Fungal Interactions
Source: Microorganisms. 2019 Dec 5;7(12):658. doi: 10.3390/microorganisms7120658 (PMC6955712; doi:10.3390/microorganisms7120658)
Supplement: Supplementary file 1 [file microorganisms-07-00658-s001.zip]

Archive with 3 entries (3 files):
- Table S1.xlsx
- Table S2.xlsx
- Figure S1.pdf
