# Supplementary material for: The Conifer Root and Stem Rot Pathogen (Heterobasidion parviporum): Effectome Analysis and Roles in Interspecific Fungal Interactions
Source: Microorganisms. 2019 Dec 5;7(12):658. doi: 10.3390/microorganisms7120658 (PMC6955712; doi:10.3390/microorganisms7120658)
Supplement: Supplementary file 1 [file microorganisms-07-00658-s001.zip › Table S1.xlsx]

## Sheet: Table S1
Primers for HpSSP-coding genes
gene primers		sequence(5'-3')	Product size (nt)	Efficiency	Reference
HpSSP1.244	Forward	ttcgttctcgcttctgctct	72	1.958	In this study
	Reverse	gtcttggcgagcgtgtaaa
HpSSP2.152	Forward	gtatctccgacgcgattttc	61	1.938	In this study
	Reverse	ccgacctgattcctcaattc
HpSSP2.326	Forward	tacatcgcccatgccaat	66	2.111	In this study
	Reverse	ctcgtcaggtccatgcatac
HpSSP2.330	Forward	agatcacgcttgacaataaacg	83	1.984	In this study
	Reverse	gccgtggtcgaactgtaag
HpSSP26.11	Forward	gcaacaacaccgtgacactc	74	1.845	In this study
	Reverse	caggataccaagaagcccatc
HpSSP3.534	Forward	caacctgcaccactaactgc	67	1.957	In this study
	Reverse	atgacgttgcactcgttcg
HpSSP3.729	Forward	cggtgtgttcctgttcgag	66	2.207	In this study
	Reverse	acgtccgaacagtggaatg
HpSSP33.48	Forward	ccatccccaaggatagtcaa	70	2.168	In this study
	Reverse	gatttcttcaaagcaccatcg
HpSSP33.91	Forward	aatgcgatcacatcgttgaa	60	1.929	In this study
	Reverse	agactccggtcttctgcaag
HpSSP35.8	Forward	ccgcgcagaacaagaagatc	168	1.929	In this study
	Reverse	tgctggtgtggaagtcgttt
HpSSP1.590	Forward	ggcggtgtcgtgaacact	90	2.016	In this study
	Reverse	acggagtccaccaacgac
HpSSP3.169	Forward	acatggctcgttgaaaacaa	130	1.892	In this study
	Reverse	agacaaggtagggcgcagt
Hp RNA Pol3 TF	Forward	aacaagatgcgctggaaag	94	1.959	(Raffaello and Asiegbu, 2013)
	Reverse	ggagctcctcacaatttggt
Hp Mann_transf	Forward	ctcatcccgagtgacaacg	NA	1.901	(Raffaello and Asiegbu, 2013)
	Reverse	cgatctcaaagttcgaccaaa
Hp Tryp_metab	Forward	ggcggtttggtgcacttat	NA	2.02	In this study
	Reverse	ccaccagcctgcgtactt
Hp RiboS23	Forward	gttcgttccgaacgatggt	NA	2.112	In this study
	Reverse	aaggagacctacaccaga
