# Supplementary material for: The Conifer Root and Stem Rot Pathogen (Heterobasidion parviporum): Effectome Analysis and Roles in Interspecific Fungal Interactions
Source: Microorganisms. 2019 Dec 5;7(12):658. doi: 10.3390/microorganisms7120658 (PMC6955712; doi:10.3390/microorganisms7120658)
Supplement: Supplementary file 1 [file microorganisms-07-00658-s001.zip › Table S2.xlsx]

## Sheet: (A)Homolog in Hetan
Sequence Name(HetPa.effectome)	length(HP)	length(HI)	Identities	Sequence Name(Hetan2)
evm.scaffold10.121
evm.scaffold10.126	491	497	287/497(58%)	Hetan1.gw1.10.593.1
evm.scaffold10.169	550	572	497/572(87%)	Hetan1.EuGene10000586
evm.scaffold10.47	331	328	72/79(91%)	Genemark.8473_g
evm.scaffold10.49	267	120	95/104(91%)	gw1.12.886.1
evm.scaffold1.1004	201	178	157/175(90%)	estExt_Genewise1Plus.C_012758
evm.scaffold1.1037	382	266	220/225(98%)	gw1.01.1001.1
evm.scaffold1.107	181	111	105/109(96%)	estExt_Genemark.C_010152
evm.scaffold1.11	912	837	798/837(95%)	estExt_fgenesh1_pm.C_010027
evm.scaffold11.123
evm.scaffold1.1144	550	552	521/552(94%)	estExt_Genemark.C_011039
evm.scaffold1.1167	131	130	120/130(92%)	Hetan1.AOL_EuGene16000006
evm.scaffold11.199	182	183	181/182(99%)	e_gw1.05.2248.1
evm.scaffold1.123	218	126	119/128(93%)	e_gw1.01.3671.1
evm.scaffold1.125	87	3468	14/28(50%)	estExt_fgenesh1_pm.C_100237
evm.scaffold1.137	295	283	101/138(73%)	Genemark.175_g
evm.scaffold11.51	439	220	206/266(77%)	gw1.05.2207.1
evm.scaffold12.133_evm.model.scaffold12.134	245	213	186/206(90%)	Genemark.4097_g
evm.scaffold1.224	117	121	89/121(74%)	fgenesh1_kg.01_#_141_#_1529_1_CCOZ_CCPA_CCPB_CCPC_EXTA
evm.scaffold1.225	640	508	32/68(47%)
evm.scaffold1.244	195	194	189/194(97%)	Hetan1.estExt_Genewise1Plus.C_10476
evm.scaffold12.68	512	550	446/511(87%)	Hetan1.estExt_fgenesh3_kg.C_70052
evm.scaffold1.299	914	913	847/895(95%)	Hetan1.fgenesh2_pm.C_scaffold_1000211
evm.scaffold13.137	112	547	45/108(42%)
evm.scaffold13.145	508	507	502/507(99%)	Hetan1.estExt_fgenesh3_kg.C_80181
evm.scaffold1.337	336	335	306/335(91%)	estExt_Genewise1.C_010949
evm.scaffold1.349	220	219	203/219(93%)	fgenesh1_pm.01_#_382
evm.scaffold13.87	330	327	300/329(91%)	fgenesh1_kg.10_#_92_#_5374_1_CCOZ_CCPA_CCPB_CCPC_EXTA
evm.scaffold13.90	546	492	463/490(94%)	Hetan1.estExt_Genewise1.C_80568
evm.scaffold1.400	161	150	148/150(99%)	Hetan1.estExt_Genewise1.C_10755
evm.scaffold14.101	650	648	623/649(96%)	Hetan1.estExt_fgenesh2_pm.C_110017
evm.scaffold14.115	440	382	340/403(84%)	estExt_fgenesh1_pg.C_040505
evm.scaffold14.12
evm.scaffold14.121	675	674	652/673(97%)	Hetan1.fgenesh2_pg.C_scaffold_11000009
evm.scaffold14.122	113
evm.scaffold1.413	237	236	229/236(97%)	e_gw1.01.2717.1
evm.scaffold14.138	75	74	71/74(96%)	e_gw1.04.2487.1
evm.scaffold14.17	427	426	418/426(98%)	estExt_Genemark.C_040729
evm.scaffold14.178	91	90	89/90(99%)	e_gw1.04.2485.1
evm.scaffold142.2	138	129	62/85(73%)	gw1.07.1249.1
evm.scaffold1.526	137	115	109/115(95%)	e_gw1.01.3602.1
evm.scaffold15.30	1148	590	256/278(92%)	330777|e_gw1.13.1112.1
evm.scaffold15.38	215	258	174/183(95%)	Hetan1.ake_estExt_fgenesh3_kg.C_130090
evm.scaffold15.42	511	510	499/510(98%)	estExt_fgenesh1_kg.C_130122
evm.scaffold1.544	126	98	87/93(94%)	IYDEDGDFCACLTHTGASSNDGFVECDF
evm.scaffold15.50	197	196	178/196(91%)	estExt_fgenesh1_kg.C_130129
evm.scaffold15.74	132	117	112/117(96%)	Hetan1.Genemark.9145_g
evm.scaffold1.590	322	314	293/321(91%)	Genemark.573_g
evm.scaffold159.3	458	1054	372/513(73%)	Hetan1.Genemark.9843_g
evm.scaffold16.10	104	85	82/84(98%)	e_gw1.08.2013.1
evm.scaffold16.167
evm.scaffold1.63	672	670	444/497(89%)
evm.scaffold1.637	247	248	229/248(92%)	Hetan1.EuGene1000835
evm.scaffold1.638	300	299	291/299(97%)	fgenesh1_kg.01_#_413_#_470_1_CCOZ_CCPA_CCPB_CCPC_EXTA
evm.scaffold16.39	1085	1125	1020/1131(90%)	e_gw1.08.90.1
evm.scaffold1.658	165	164	157/164(96%)	Hetan1.estExt_fgenesh2_pm.C_10473
evm.scaffold1.660	247	287	154/165(93%)	fgenesh1_kg.01_#_430_#_1038_1_CCOZ_CCPA_CCPB_CCPC_EXTA
evm.scaffold16.65	155	154	146/154(95%)	estExt_Genewise1Plus.C_080375
evm.scaffold16.72	534	531	414/516(80%)	Hetan1.fgenesh2_pg.C_scaffold_6000086
evm.scaffold16.96	239	458	20/53(38%)
evm.scaffold1.706	208	208	200/208(96%)	Hetan1.estExt_fgenesh3_kg.C_10365
evm.scaffold1.709	181	134	129/136(95%)	gw1.01.3021.1
evm.scaffold17.8	519	305	298/305(98%)	estExt_Genewise1.C_040815
evm.scaffold18.18	305	296	222/326(68%)	fgenesh1_pg.03_#_670
evm.scaffold1.822	424	403	354/379(93%)	estExt_fgenesh1_pm.C_010858
evm.scaffold1.828	459	458	428/458(93%)	e_gw1.01.2151.1
evm.scaffold1.880	276	275	271/275(99%)	estExt_fgenesh1_pm.C_010920
evm.scaffold19.113	1974	2243	1252/1471(85%)	estExt_fgenesh1_pg.C_020368
evm.scaffold19.136	326	325	308/325(95%)	estExt_fgenesh1_pg.C_020353
evm.scaffold1.915	199	195	182/198(92%)	e_gw1.01.1309.1
evm.scaffold19.154	675	671	606/674(90%)	estExt_fgenesh1_pm.C_020497
evm.scaffold1.939	337	339	313/327(96%)	fgenesh1_kg.01_#_625_#_346_1_CCOZ_CCPA_CCPB_CCPC_EXTA
evm.scaffold19.62	246	230	20/25(80%)
evm.scaffold20.155	1257	1715	1067/1297(82%)	estExt_Genemark.C_030207
evm.scaffold20.31
evm.scaffold2.1005	139	144	59/59(100%)	fgenesh1_pg.02_#_232
evm.scaffold21.107	325	292	232/316(73%)	estExt_Genemark.C_120119
evm.scaffold211.1	795	5124	652/773(84%)	estExt_fgenesh1_pg.C_050163
evm.scaffold21.131	281	280	248/281(88%)	estExt_Genewise1Plus.C_120398
evm.scaffold21.145	547	1821	475/505(94%)	estExt_Genemark.C_120144
evm.scaffold2.118	475	466	452/474(95%)	estExt_fgenesh1_kg.C_140212
evm.scaffold2.139	205	204	201/204(99%)	estExt_Genewise1Plus.C_030688
evm.scaffold2.152	153	152	132/152(87%)	Hetan1.Genemark.3574_g
evm.scaffold2.207	219	208	14/39(36%)
evm.scaffold22.132	93	516	14/41(34%)
evm.scaffold22.18
evm.scaffold22.2	227	226	216/226(96%)	estExt_Genemark.C_110114
evm.scaffold2.220	372	369	349/372(94%)	estExt_fgenesh1_pg.C_030241
evm.scaffold2.25	304	303	276/303(91%)	fgenesh1_pm.14_#_246
evm.scaffold22.83	134	152	129/152(85%)	e_gw1.11.1662.1
evm.scaffold2.292	161	559
evm.scaffold2.30	74	379
evm.scaffold23.105	121	120	98/120(82%)	Hetan1.e_gw1.3.836.1
evm.scaffold2.319	813	812	798/812(98%)	estExt_Genewise1.C_031148
evm.scaffold23.25	289	314	251/290(86%)	Genemark.4844_g
evm.scaffold2.326	243	242	230/242(95%)	Hetan1.estExt_Genewise1Plus.C_40816
evm.scaffold2.327	98	97	93/97(96%)	Hetan1.e_gw1.4.2069.1
evm.scaffold2.330	193	192	180/192(94%)	fgenesh1_pm.03_#_457
evm.scaffold23.30	356	147	125/147(85%)	e_gw1.06.2165.1
evm.scaffold23.75	550	572	497/571(87%)	Hetan1.fgenesh2_pg.C_scaffold_3000220
evm.scaffold2.388	236	153	31/129(24%)
evm.scaffold2.417	284	284	191/195(98%)	estExt_Genewise1Plus.C_031358
evm.scaffold24.32	715	696	675/696(97%)	estExt_Genewise1Plus.C_060895
evm.scaffold24.54	70	71	61/71(86%)	estExt_Genemark.C_060269
evm.scaffold24.98	636	635	611/635(96%)	Hetan1.estExt_fgenesh3_kg.C_30163
evm.scaffold25.29	148	129	126/129(98%)	Hetan1.e_gw1.7.1143.1
evm.scaffold25.56	431	405	390/430(91%)	estExt_Genewise1.C_051330
evm.scaffold26.11	255	256	243/254(96%)	e_gw1.11.833.1
evm.scaffold26.21	479	478	465/478(97%)	Hetan1.EuGene9000209
evm.scaffold26.28	535	520	475/532(89%)	Hetan1.e_gw1.9.634.1
evm.scaffold2.631	250	249	235/249(94%)	fgenesh1_pm.03_#_770
evm.scaffold26.4	124
evm.scaffold26.74	118
evm.scaffold2.697	128	127	125/127(98%)	fgenesh1_pm.03_#_838
evm.scaffold2.70	404	403	356/390(91%)	e_gw1.14.1096.1
evm.scaffold2.731	121	72	45/50(90%)
evm.scaffold2.825	93	87	68/95(72%)	estExt_fgenesh1_pm.C_030962
evm.scaffold28.43	130	129	124/129(96%)	estExt_fgenesh1_kg.C_040150
evm.scaffold2.879	101	100	98/100(98%)	estExt_Genewise1Plus.C_021176
evm.scaffold2.915	313	314	263/298(88%)	Hetan1.fgenesh2_pg.C_scaffold_2000470
evm.scaffold29.24	150	154	98/153(64%)	estExt_fgenesh1_kg.C_110251
evm.scaffold2.93	256	292	250/254(98%)	e_gw1.14.1120.1
evm.scaffold29.31	180	214	117/209(56%)
evm.scaffold29.35	156
evm.scaffold2.937	609	626	538/633(85%)	estExt_Genemark.C_020329
evm.scaffold29.49	200	147	122/155(79%)	fgenesh1_pm.11_#_440
evm.scaffold2.970	274
evm.scaffold30.35	176	138	112/124(90%)	Hetan1.estExt_fgenesh3_kg.C_20465
evm.scaffold30.40	141	116	112/116(97%)	gw1.02.3652.1
evm.scaffold30.53	158	157	149/157(95%)	Hetan1.EuGene2001183
evm.scaffold30.97
evm.scaffold30.99	74	609
evm.scaffold3.169	525	456	439/456(96%)	gw1.07.1673.1
evm.scaffold31.71	124	123	112/123(91%)	Genemark.5054_g
evm.scaffold31.72	92	70	64/91(70%)	Genemark.5053_g
evm.scaffold31.74	523	84
evm.scaffold3.178	2148	1499	1443/1538(94%)	Hetan1.estExt_fgenesh2_pm.C_50134
evm.scaffold31.83	141	140	135/140(96%)	fgenesh1_kg.06_#_217_#_2263_1_CCOZ_CCPA_CCPB_CCPC_EXTA
evm.scaffold3.201	725	474	469/474(99%)	fgenesh1_pm.07_#_303
evm.scaffold32.10	116	115	110/115(96%)	Hetan1.estExt_fgenesh2_pm.C_90144
evm.scaffold32.101	252	255	218/255(85%)	estExt_fgenesh1_pm.C_110380
evm.scaffold32.103	1056	1216	858/921(93%)	estExt_fgenesh1_pg.C_110294
evm.scaffold32.11	149	144	141/148(95%)	Hetan1.estExt_fgenesh2_pm.C_90145
evm.scaffold32.13	91	90	72/90(80%)	Hetan1.EuGene9000335
evm.scaffold32.20	401	407	317/397(80%)	Hetan1.ake_EuGene9000342
evm.scaffold32.21	123	122	112/122(92%)	Hetan1.estExt_fgenesh3_kg.C_90130
evm.scaffold32.5	115	113	109/114(96%)	Hetan1.AOL_e_gw1.9.435.1
evm.scaffold32.62	180	159	153/159(96%)	fgenesh1_pm.11_#_327
evm.scaffold3.263	1015	998	957/1014(94%)	estExt_fgenesh1_pm.C_070242
evm.scaffold3.277	329	326	296/340(87%)	Hetan1.Genemark.4753_g
evm.scaffold32.9	111	113	110/113(97%)	Hetan1.estExt_fgenesh2_pm.C_90143
evm.scaffold3.296	74	163	28/58(48%)
evm.scaffold3.298	551	485	423/565(75%)	Hetan1.fgenesh2_pm.C_scaffold_5000225
evm.scaffold33.12
evm.scaffold33.38	704	299
evm.scaffold3.341	697	501	461/495(93%)	gw1.07.739.1
evm.scaffold33.48	244	246	199/246(81%)	Hetan1.fgenesh2_pg.C_scaffold_13000272
evm.scaffold3.359	189	139	90/140(64%)
evm.scaffold3.366	543	517	473/542(87%)	estExt_Genewise1.C_070456
evm.scaffold33.90	163	246	69/98(70%)	Hetan1.fgenesh2_pg.C_scaffold_13000272
evm.scaffold33.91	246	246	234/246(95%)	Hetan1.fgenesh2_pg.C_scaffold_13000272
evm.scaffold3.430	473	524	363/542(67%)	Hetan1.Genemark.4913_g
evm.scaffold34.57	273	236	176/185(95%)	estExt_fgenesh1_kg.C_140066
evm.scaffold34.58	126	125	122/125(98%)	fgenesh1_pm.14_#_116
evm.scaffold3.486	412	437	348/451(77%)	fgenesh1_kg.04_#_72_#_127302
evm.scaffold35.14	176	206	169/173(98%)	estExt_Genewise1Plus.C_131053
evm.scaffold3.534	186	185	175/185(95%)	Hetan1.Genemark.10137_g
evm.scaffold35.4	568	569	532/571(93%)	Hetan1.e_gw1.13.511.1
evm.scaffold35.68	468	441	188/215(87%)	estExt_Genewise1Plus.C_130878
evm.scaffold35.78	198	210	178/196(91%)	estExt_Genewise1.C_130869
evm.scaffold35.8	178	219	165/177(93%)	estExt_fgenesh1_pg.C_130285
evm.scaffold36.26	436	245	189/243(78%)	estExt_Genewise1.C_041096
evm.scaffold3.634	105	104	97/104(93%)	Hetan1.Genemark.5594_g
evm.scaffold3.648	563	184	165/184(90%)	estExt_Genewise1Plus.C_081550
evm.scaffold36.50	464	459	426/463(92%)	estExt_Genemark.C_040419
evm.scaffold36.64	234	233	232/233(99%)	estExt_fgenesh1_kg.C_040207
evm.scaffold3.729	217	169	164/169(97%)	Hetan1.gw1.14.303.1
evm.scaffold3.76	676	675	668/675(99%)	fgenesh1_kg.07_#_236_#_195_1_CCOZ_CCPA_CCPB_CCPC_EXTA
evm.scaffold3.795	83	69	50/67(75%)	e_gw1.02.1966.1
evm.scaffold38.13	336	335	316/335(94%)	estExt_fgenesh1_kg.C_030728
evm.scaffold38.35	94	519
evm.scaffold3.84	82	80	49/71(69%)
evm.scaffold38.49	200	120	43/103(42%)
evm.scaffold38.70	161	146	124/146(84%)	fgenesh1_pg.03_#_807
evm.scaffold4.12	1335	1079	1039/1080(96%)	Hetan1.e_gw1.2.1910.1
evm.scaffold41.35	189	109	93/103(90%)	e_gw1.07.2117.1
evm.scaffold41.63	319	318	303/318(95%)	estExt_Genewise1Plus.C_071330
evm.scaffold42.12	399	401	359/403(89%)	Genemark.9052_g
evm.scaffold42.14	206	205	190/205(93%)	Genemark.9054_g
evm.scaffold42.36	631	630	622/630(99%)	estExt_Genemark.C_140073
evm.scaffold4.357	90	97	63/76(83%)	Genemark.1976_g
evm.scaffold4.358	122	760
evm.scaffold4.370	138	81	81/81(100%)	Hetan1.e_gw1.2.1857.1
evm.scaffold44.33	155	371	144/154(94%)	Hetan1.Genemark.5736_g
evm.scaffold44.42	145	126	111/125(89%)	gw1.05.1438.1
evm.scaffold45.21
evm.scaffold45.34	258	229	105/184(57%)
evm.scaffold4.55	489	482	435/475(92%)	Hetan1.e_gw1.2.1328.1
evm.scaffold45.5	292	291	278/291(96%)	e_gw1.09.1601.1
evm.scaffold4.73	190	189	189/189(100%)	estExt_Genewise1Plus.C_022144
evm.scaffold47.37	583	581	576/582(99%)	estExt_Genewise1.C_060102
evm.scaffold48.29	393	382	367/382(96%)	e_gw1.02.1011.1
evm.scaffold4.85	411	410	402/410(98%)	fgenesh1_pm.02_#_834
evm.scaffold4.99	106
evm.scaffold50.20	562	522	458/498(92%)	Hetan1.fgenesh2_pm.C_scaffold_10000014
evm.scaffold51.18	160	201	138/159(87%)	Hetan1.fgenesh2_pg.C_scaffold_15000086
evm.scaffold51.29	295	289	137/301(46%)
evm.scaffold51.30	338	289	210/338(62%)
evm.scaffold51.36	188	289
evm.scaffold5.20	88	193
evm.scaffold5.21	182	121	119/121(98%)	Hetan1.e_gw1.3.837.1
evm.scaffold52.33	240	217	191/199(96%)	estExt_Genemark.C_140014
evm.scaffold52.5	252	306	133/190(70%)	estExt_fgenesh1_kg.C_140024
evm.scaffold5.252	171	170	167/170(98%)	fgenesh1_pg.06_#_410
evm.scaffold52.6	215	169	154/166(93%)	Hetan1.gw1.14.303.1
evm.scaffold52.9	210	209	187/208(90%)	Hetan1.fgenesh3_kg.14__150__3440_1_CCOZ_CCPA_CCPB_CCPC_EXTA
evm.scaffold5.314	388	152	41/100(41%)
evm.scaffold53.14	452	468	344/442(78%)	fgenesh1_pm.02_#_44
evm.scaffold5.366	266	265	254/265(96%)	estExt_Genewise1Plus.C_061322
evm.scaffold56.2	211	752	63/76(83%)
evm.scaffold57.22	225	155	149/155(96%)	estExt_Genewise1Plus.C_140445
evm.scaffold57.32	149	165	122/129(95%)	fgenesh1_pg.14_#_132
evm.scaffold57.35	630	427	21/57(37%)
evm.scaffold57.4	1286	1594	1198/1285(93%)	Hetan1.Genemark.9542_g
evm.scaffold5.77	324	231	228/231(99%)	Hetan1.e_gw1.3.429.1
evm.scaffold58.12	198	1024	24/72(33%)
evm.scaffold58.22	1596	1308	932/1013(92%)	estExt_Genewise1Plus.C_140512
evm.scaffold58.3	229	63	57/63(90%)
evm.scaffold59.38	73	1476
evm.scaffold6.103	512	490	471/490(96%)	Hetan1.estExt_Genewise1Plus.C_30174
evm.scaffold6.140	108	105	82/106(77%)	Hetan1.fgenesh2_pg.C_scaffold_3000096
evm.scaffold6.141	270	264	253/269(94%)	fgenesh1_pg.05_#_541
evm.scaffold6.207	469	87
evm.scaffold6.254	121	265	65/87(75%)
evm.scaffold63.7	130	122	70/129(54%)
evm.scaffold63.9	114	113	108/113(96%)	Hetan1.Genemark.6987_g
evm.scaffold64.2	167	752	33/73(45%)
evm.scaffold64.4	112	752	53/91(58%)
evm.scaffold66.18
evm.scaffold6.68	190	199	130/139(94%)	Hetan1.fgenesh2_pg.C_scaffold_3000048
evm.scaffold67.13
evm.scaffold67.32	715	519	389/454(86%)	e_gw1.07.797.1
evm.scaffold70.19	785	787	703/788(89%)	Hetan1.fgenesh2_pm.C_scaffold_13000153
evm.scaffold7.116
evm.scaffold7.162
evm.scaffold7.173	77	168	41/45(91%)
evm.scaffold7.181	259	258	243/258(94%)	Hetan1.her_EuGene8000205
evm.scaffold7.193	373	586	155/386(40%)
evm.scaffold7.198	207	206	196/206(95%)	estExt_Genewise1Plus.C_100881
evm.scaffold7.258	93	516	8/23(35%)
evm.scaffold74.2	537	545	454/485(94%)	Hetan1.estExt_fgenesh2_pm.C_130142
evm.scaffold7.7	467	475	448/475(94%)	estExt_fgenesh1_kg.C_100319
evm.scaffold79.12	86	486	29/53(55%)
evm.scaffold79.5	226	254	98/120(82%)	Genemark.9342_g
evm.scaffold8.222	548	547	512/547(94%)	estExt_Genewise1Plus.C_080580
evm.scaffold8.3	256	182	170/182(93%)	e_gw1.08.1910.1
evm.scaffold8.56	206	218	147/154(95%)	Hetan1.Genemark.5402_g
evm.scaffold8.89
evm.scaffold9.110	781	834	610/690(88%)	estExt_fgenesh1_pm.C_090120
evm.scaffold9.139	317	155	115/185(62%)
evm.scaffold9.146	260	257	248/259(96%)	Hetan1.estExt_fgenesh3_kg.C_120070
evm.scaffold9.170	131	449	50/66(76%)
evm.scaffold9.262	520	523	448/523(86%)	Hetan1.estExt_Genewise1Plus.C_120415
evm.scaffold9.265
evm.scaffold9.69	708	1327	368/649(57%)	fgenesh1_pg.09_#_51
evm.scaffold6.195	122	92	87/90(97%)	Hetan1.e_gw1.3.1779.1
evm.scaffold27.89	272	239	234/271(86%)	e_gw1.09.1661.1
evm.scaffold43.64	231	231	194/231(84%)	estExt_fgenesh1_kg.C_040240

## Sheet: (B)Effectome(163)
Sequence Name	Sequence Description	Sequence Length	Cysteins number	Cysteine frequency	Blast Top Hit Description (HSP)	Blast Top Hit E-Value	Blast Top Hit Similarity	Blast Top Hit Length	Blast Top Hit Alignment Length	Enzyme Name	InterPro Accession	InterPro Name
evm.scaffold1.1004	carbonic anhydrase	200	2	0.01	gi|695534743|ref|XP_009541492.1|hypothetical protein HETIRDRAFT_469770 [Heterobasidion irregulare TC 32-1]/gi|575071999|gb|ETW87609.1| hypothetical protein HETIRDRAFT_469770 [Heterobasidion irregulare TC 32-1]	8.8e-110	0.9257	178	175	Carbonate dehydratase	IPR001765;IPR036874;	Carbonic anhydrase;Carbonic anhydrase superfamily;
evm.scaffold1.1037	hypothetical protein HETIRDRAFT_229777, partial	381	2	0.00524934	gi|575072035|gb|ETW87645.1| hypothetical protein HETIRDRAFT_229777, partial [Heterobasidion irregulare TC 32-1]/gi|695534833|ref|XP_009541521.1|hypothetical protein HETIRDRAFT_229777, partial [Heterobasidion irregulare TC 32-1]	1.4e-157	0.9956	266	225
evm.scaffold1.107	hypothetical protein HETIRDRAFT_456592, partial	180	0	0	gi|695531473|ref|XP_009540628.1|hypothetical protein HETIRDRAFT_456592, partial [Heterobasidion irregulare TC 32-1]/gi|575071015|gb|ETW86625.1| hypothetical protein HETIRDRAFT_456592, partial [Heterobasidion irregulare TC 32-1]	1.1e-57	0.9908	111	109
evm.scaffold1.11	hypothetical protein HETIRDRAFT_431223	911	1	0.00109769	gi|695530754|ref|XP_009540449.1|hypothetical protein HETIRDRAFT_431223 [Heterobasidion irregulare TC 32-1]/gi|575070814|gb|ETW86424.1| hypothetical protein HETIRDRAFT_431223 [Heterobasidion irregulare TC 32-1]	0	0.9761	837	837
evm.scaffold1.1144	FAD dependent oxidoreductase	549	6	0.010929	gi|575072164|gb|ETW87774.1| hypothetical protein HETIRDRAFT_457195 [Heterobasidion irregulare TC 32-1]/gi|695535241|ref|XP_009541638.1|hypothetical protein HETIRDRAFT_457195 [Heterobasidion irregulare TC 32-1]	0	0.9638	552	552		IPR006076;IPR036188;	FAD dependent oxidoreductase;FAD/NAD(P)-binding domain superfamily;
evm.scaffold1.123	hypothetical protein HETIRDRAFT_308436, partial	217	11	0.0506912	gi|695531539|ref|XP_009540646.1|hypothetical protein HETIRDRAFT_308436, partial [Heterobasidion irregulare TC 32-1]/gi|575071033|gb|ETW86643.1| hypothetical protein HETIRDRAFT_308436, partial [Heterobasidion irregulare TC 32-1]	1.6e-69	0.9531	126	128
evm.scaffold1.125	---NA---	86	3	0.0348837
evm.scaffold1.137	hypothetical protein HETIRDRAFT_447347	294	5	0.0170068	gi|575071045|gb|ETW86655.1| hypothetical protein HETIRDRAFT_447347 [Heterobasidion irregulare TC 32-1]/gi|695531584|ref|XP_009540658.1|hypothetical protein HETIRDRAFT_447347 [Heterobasidion irregulare TC 32-1]	2.5e-60	0.7609	283	138
evm.scaffold1.224	hypothetical protein HETIRDRAFT_406665	116	0	0	gi|695531912|ref|XP_009540743.1|hypothetical protein HETIRDRAFT_406665 [Heterobasidion irregulare TC 32-1]/gi|575071144|gb|ETW86754.1| hypothetical protein HETIRDRAFT_406665 [Heterobasidion irregulare TC 32-1]	1.6e-53	0.8099	121	121
evm.scaffold1.244	hypothetical protein HETIRDRAFT_58748	194	10	0.0515464	gi|695530491|ref|XP_009540383.1|hypothetical protein HETIRDRAFT_58748 [Heterobasidion irregulare TC 32-1]/gi|575071166|gb|ETW86776.1| hypothetical protein HETIRDRAFT_58748 [Heterobasidion irregulare TC 32-1]	1.8e-139	0.9897	194	194
evm.scaffold1.299	Het-C-domain-containing	913	3	0.00328587	gi|695532196|ref|XP_009540812.1|hypothetical protein HETIRDRAFT_121390 [Heterobasidion irregulare TC 32-1]/gi|575071220|gb|ETW86830.1| hypothetical protein HETIRDRAFT_121390 [Heterobasidion irregulare TC 32-1]	0	0.9609	913	895		IPR010816;	Heterokaryon incompatibility Het-C;
evm.scaffold1.337	Dehydrodolichyl diphosphate syntase complex subunit Nus1	335	4	0.0119403		0	0.9403	335	335		IPR036424;	Decaprenyl diphosphate synthase-like superfamily;
evm.scaffold1.349	f-box and fnip repeat-containing	219	0	0	gi|695532358|ref|XP_009540854.1|hypothetical protein HETIRDRAFT_413240 [Heterobasidion irregulare TC 32-1]/gi|575071275|gb|ETW86885.1| hypothetical protein HETIRDRAFT_413240 [Heterobasidion irregulare TC 32-1]	2e-143	0.9543	219	219
evm.scaffold1.400	phosphotyrosine phosphatase	160	4	0.025	gi|695530092|ref|XP_009540283.1|phosphotyrosine protein phosphatase, partial [Heterobasidion irregulare TC 32-1]/gi|575071337|gb|ETW86947.1| phosphotyrosine protein phosphatase, partial [Heterobasidion irregulare TC 32-1]	1.7e-107	1	150	150	Protein-serine/threonine phosphatase;Protein-tyrosine-phosphatase;4-nitrophenylphosphatase;Acid phosphatase	IPR002115;IPR017867;IPR023485;IPR036196;	Protein-tyrosine phosphatase, low molecular weight, mammalian;Protein-tyrosine phosphatase, low molecular weight;Phosphotyrosine protein phosphatase I;Phosphotyrosine protein phosphatase I superfamily;
evm.scaffold1.413	hypothetical protein HETIRDRAFT_306621	236	3	0.0127119	gi|575071350|gb|ETW86960.1| hypothetical protein HETIRDRAFT_306621 [Heterobasidion irregulare TC 32-1]/gi|695532590|ref|XP_009540920.1|hypothetical protein HETIRDRAFT_306621 [Heterobasidion irregulare TC 32-1]	6e-165	0.9831	236	236		IPR001810;IPR036047;	F-box domain;F-box-like domain superfamily;
evm.scaffold1.526	GPI-anchored small secreted	136	0	0	gi|695533023|ref|XP_009541031.1|hypothetical protein HETIRDRAFT_306015 [Heterobasidion irregulare TC 32-1]/gi|575071478|gb|ETW87088.1| hypothetical protein HETIRDRAFT_306015 [Heterobasidion irregulare TC 32-1]	2.6e-75	0.9652	115	115		IPR018466	Kre9/Knh1 family
evm.scaffold1.544	ribonuclease T1	125	6	0.048	gi|575071497|gb|ETW87107.1| microbial RNases superfamily [Heterobasidion irregulare TC 32-1]/gi|695533097|ref|XP_009541048.1|microbial RNases superfamily [Heterobasidion irregulare TC 32-1]	3.1e-57	0.9677	98	93	Ribonuclease T(1)	IPR000026;IPR016191;	Guanine-specific ribonuclease N1/T1/U2;Ribonuclease/ribotoxin;
evm.scaffold1.590	hypothetical protein HETIRDRAFT_447745	321	0	0	gi|575071549|gb|ETW87159.1| hypothetical protein HETIRDRAFT_447745 [Heterobasidion irregulare TC 32-1]/gi|695533272|ref|XP_009541094.1|hypothetical protein HETIRDRAFT_447745 [Heterobasidion irregulare TC 32-1]	1e-169	0.9439	314	321
evm.scaffold1.63	hypothetical protein HETIRDRAFT_456569	671	5	0.00745156	gi|695535459|ref|XP_009541699.1|hypothetical protein HETIRDRAFT_456569 [Heterobasidion irregulare TC 32-1]/gi|575072232|gb|ETW87842.1| hypothetical protein HETIRDRAFT_456569 [Heterobasidion irregulare TC 32-1]	0	0.9115	670	497
evm.scaffold1.637	hypothetical protein HETIRDRAFT_166754	246	5	0.0203252	gi|575071607|gb|ETW87217.1| hypothetical protein HETIRDRAFT_166754 [Heterobasidion irregulare TC 32-1]/gi|695533486|ref|XP_009541147.1|hypothetical protein HETIRDRAFT_166754 [Heterobasidion irregulare TC 32-1]	5e-163	0.9476	248	248
evm.scaffold1.638	hypothetical protein HETIRDRAFT_406937	299	26	0.0869565	gi|575071608|gb|ETW87218.1| hypothetical protein HETIRDRAFT_406937 [Heterobasidion irregulare TC 32-1]/gi|695533490|ref|XP_009541148.1|hypothetical protein HETIRDRAFT_406937 [Heterobasidion irregulare TC 32-1]	0	0.9866	299	299
evm.scaffold1.658	hypothetical protein HETIRDRAFT_153829	164	0	0	gi|575071629|gb|ETW87239.1| hypothetical protein HETIRDRAFT_153829 [Heterobasidion irregulare TC 32-1]/gi|695533557|ref|XP_009541165.1|hypothetical protein HETIRDRAFT_153829 [Heterobasidion irregulare TC 32-1]	2.6e-55	0.9939	164	164
evm.scaffold1.660	expansin family	246	6	0.0243902	gi|575071632|gb|ETW87242.1| hypothetical protein HETIRDRAFT_406954 [Heterobasidion irregulare TC 32-1]/gi|695533571|ref|XP_009541168.1|hypothetical protein HETIRDRAFT_406954 [Heterobasidion irregulare TC 32-1]	2.7e-108	0.9394	287	165		IPR036908;	RlpA-like domain superfamily;
evm.scaffold1.706	Non-catalytic module family EXPN	207	5	0.0241546	gi|575071683|gb|ETW87293.1| Non-catalytic module family EXPN protein [Heterobasidion irregulare TC 32-1]/gi|695533742|ref|XP_009541212.1|Non-catalytic module family EXPN protein [Heterobasidion irregulare TC 32-1]	1.1e-138	0.9663	208	208		IPR009009;IPR036908;	RlpA-like protein, double-psi beta-barrel domain;RlpA-like domain superfamily;
evm.scaffold1.709	Phosphatidylglycerol phosphatidylinositol transfer	180	4	0.0222222	gi|575071685|gb|ETW87295.1| hypothetical protein HETIRDRAFT_243667, partial [Heterobasidion irregulare TC 32-1]/gi|695533747|ref|XP_009541213.1|hypothetical protein HETIRDRAFT_243667, partial [Heterobasidion irregulare TC 32-1]	2.2e-89	0.9706	134	136		IPR003172;IPR014756;IPR033917;	MD-2-related lipid-recognition domain;Immunoglobulin E-set;ML domain, phosphatidylinositol/phosphatidylglycerol transfer protein;
evm.scaffold1.822	alphaherpesvirus glyco E domain	423	8	0.0189125	gi|575071805|gb|ETW87415.1| hypothetical protein HETIRDRAFT_431760 [Heterobasidion irregulare TC 32-1]/gi|695534170|ref|XP_009541318.1|hypothetical protein HETIRDRAFT_431760 [Heterobasidion irregulare TC 32-1]	0	0.971	403	379		IPR021157;	Cytochrome c1, transmembrane anchor, C-terminal;
evm.scaffold1.828	tubulin-tyrosine ligase	458	6	0.0131004	gi|575071812|gb|ETW87422.1| hypothetical protein HETIRDRAFT_307270 [Heterobasidion irregulare TC 32-1]/gi|695534199|ref|XP_009541325.1|hypothetical protein HETIRDRAFT_307270 [Heterobasidion irregulare TC 32-1]	0	0.9694	458	458		IPR004344;	Tubulin-tyrosine ligase/Tubulin polyglutamylase;
evm.scaffold1.880	hypothetical protein HETIRDRAFT_431808	275	1	0.00363636	gi|575071865|gb|ETW87475.1| hypothetical protein HETIRDRAFT_431808 [Heterobasidion irregulare TC 32-1]/gi|695534361|ref|XP_009541370.1|hypothetical protein HETIRDRAFT_431808 [Heterobasidion irregulare TC 32-1]	0	0.9927	275	275		IPR000163;IPR001107;IPR036013;	Prohibitin;Band 7 domain;Band 7/SPFH domain superfamily;
evm.scaffold1.915	peptidyl-tRNA hydrolase 2	198	4	0.020202	gi|575071903|gb|ETW87513.1| hypothetical protein HETIRDRAFT_305697 [Heterobasidion irregulare TC 32-1]/gi|695534470|ref|XP_009541405.1|hypothetical protein HETIRDRAFT_305697 [Heterobasidion irregulare TC 32-1]	8.4e-123	0.9394	195	198	Aminoacyl-tRNA hydrolase;Carboxylesterase	IPR002833;IPR023476;	Peptidyl-tRNA hydrolase, PTH2;Peptidyl-tRNA hydrolase II domain superfamily;
evm.scaffold11.199	P-loop containing nucleoside triphosphate hydrolase	182	3	0.0164835	gi|575066121|gb|ETW81735.1| hypothetical protein HETIRDRAFT_317876 [Heterobasidion irregulare TC 32-1]/gi|695553315|ref|XP_009546347.1|hypothetical protein HETIRDRAFT_317876 [Heterobasidion irregulare TC 32-1]	1.6e-131	0.9945	182	182		IPR005225;IPR006689;IPR024156;IPR027417;	Small GTP-binding protein domain;Small GTPase superfamily, ARF/SAR type;Small GTPase superfamily, ARF type;P-loop containing nucleoside triphosphate hydrolase;
evm.scaffold11.51	aromatic compound dioxygenase	438	3	0.00684932	gi|695552688|ref|XP_009546196.1|hypothetical protein HETIRDRAFT_241995, partial [Heterobasidion irregulare TC 32-1]/gi|575065950|gb|ETW81564.1| hypothetical protein HETIRDRAFT_241995, partial [Heterobasidion irregulare TC 32-1]	3.3e-138	0.7895	220	266	Acting on single donors with incorporation of molecular oxygen (oxygenases). The oxygen incorporated need not be derived from O(2)	IPR000627;IPR015889;	Intradiol ring-cleavage dioxygenase, C-terminal;Intradiol ring-cleavage dioxygenase, core;
evm.scaffold12.68	CRISPR-associated 1	511	4	0.00782779	gi|695552122|ref|XP_009546053.1|CRISPR-associated protein 1 [Heterobasidion irregulare TC 32-1]/gi|575065789|gb|ETW81403.1| CRISPR-associated protein 1 [Heterobasidion irregulare TC 32-1]	0	0.8845	505	511		IPR021476;	Egh16-like virulence factor;
evm.scaffold13.137	hypothetical monooxygenase	111	1	0.00900901	gi|599123310|ref|XP_007388823.1|hypothetical protein PUNSTDRAFT_77218 [Punctularia strigosozonata HHB-11173 SS5]/gi|390594624|gb|EIN04034.1| hypothetical protein PUNSTDRAFT_77218 [Punctularia strigosozonata HHB-11173 SS5]	5.3e-52	0.9118	572	102		IPR002938;IPR036188	FAD-binding domain;FAD/NAD(P)-binding domain superfamily
evm.scaffold13.87	hypothetical protein HETIRDRAFT_411524	329	9	0.0273556	gi|695569978|ref|XP_009550775.1|hypothetical protein HETIRDRAFT_411524 [Heterobasidion irregulare TC 32-1]/gi|575061620|gb|ETW77239.1| hypothetical protein HETIRDRAFT_411524 [Heterobasidion irregulare TC 32-1]	0	0.9331	327	329		IPR032675	Leucine-rich repeat domain superfamily
evm.scaffold14.101	multi-copper oxidase laccase	649	7	0.0107858	gi|695550148|ref|XP_009545556.1|multicopper oxidase [Heterobasidion irregulare TC 32-1]/gi|575067674|gb|ETW83287.1| multicopper oxidase [Heterobasidion irregulare TC 32-1]	0	0.98	648	649		IPR001117;IPR008972;IPR011706;IPR011707;IPR033138;	Multicopper oxidase, type 1;Cupredoxin;Multicopper oxidase, type 2;Multicopper oxidase, type 3;Multicopper oxidases, conserved site;
evm.scaffold14.115	hypothetical protein HETIRDRAFT_444640	403	3	0.00744417	gi|575067657|gb|ETW83270.1| hypothetical protein HETIRDRAFT_444640 [Heterobasidion irregulare TC 32-1]/gi|695550093|ref|XP_009545541.1|hypothetical protein HETIRDRAFT_444640 [Heterobasidion irregulare TC 32-1]	0	0.8685	382	403
evm.scaffold14.121	multicopper oxidase	674	8	0.0118694	gi|575067649|gb|ETW83262.1| multicopper oxidase [Heterobasidion irregulare TC 32-1]/gi|695550058|ref|XP_009545533.1|multicopper oxidase [Heterobasidion irregulare TC 32-1]	0	0.9866	674	673		IPR001117;IPR008972;IPR011706;IPR011707;IPR033138;	Multicopper oxidase, type 1;Cupredoxin;Multicopper oxidase, type 2;Multicopper oxidase, type 3;Multicopper oxidases, conserved site;
evm.scaffold14.122	---NA---	112	3	0.0267857
evm.scaffold14.138	DUF1748-domain-containing	74	0	0	gi|575067577|gb|ETW83190.1| hypothetical protein HETIRDRAFT_316666 [Heterobasidion irregulare TC 32-1]/gi|695549823|ref|XP_009545472.1|hypothetical protein HETIRDRAFT_316666 [Heterobasidion irregulare TC 32-1]	1.7e-44	1	74	74		IPR013726	Protein of unknown function DUF1748, fungi
evm.scaffold14.17	alpha beta-hydrolase	426	12	0.028169	gi|575067799|gb|ETW83412.1| hypothetical protein HETIRDRAFT_458744 [Heterobasidion irregulare TC 32-1]/gi|695550560|ref|XP_009545663.1|hypothetical protein HETIRDRAFT_458744 [Heterobasidion irregulare TC 32-1]	0	0.9883	426	426		IPR002921;IPR029058;	Fungal lipase-like domain;Alpha/Beta hydrolase fold;
evm.scaffold14.178	hypothetical protein HETIRDRAFT_316714	90	0	0	gi|695549704|ref|XP_009545441.1|hypothetical protein HETIRDRAFT_316714 [Heterobasidion irregulare TC 32-1]/gi|575067546|gb|ETW83159.1| hypothetical protein HETIRDRAFT_316714 [Heterobasidion irregulare TC 32-1]	2.1e-55	0.9889	90	90
evm.scaffold15.30	S-adenosyl-L-methionine-dependent partial	1147	7	0.00610288	gi|575059669|gb|ETW75291.1| hypothetical protein HETIRDRAFT_330777, partial [Heterobasidion irregulare TC 32-1]/gi|695577770|ref|XP_009552723.1|hypothetical protein HETIRDRAFT_330777, partial [Heterobasidion irregulare TC 32-1]	9.3e-157	0.9353	590	278		IPR001077;IPR016461;IPR029063;IPR036388;IPR036390;	O-methyltransferase, family 2;O-methyltransferase COMT-type;S-adenosyl-L-methionine-dependent methyltransferase;Winged helix-like DNA-binding domain superfamily;Winged helix DNA-binding domain superfamily;
evm.scaffold15.50	hypothetical protein HETIRDRAFT_442525	196	0	0	gi|575059691|gb|ETW75313.1| hypothetical protein HETIRDRAFT_442525 [Heterobasidion irregulare TC 32-1]/gi|695577838|ref|XP_009552744.1|hypothetical protein HETIRDRAFT_442525 [Heterobasidion irregulare TC 32-1]	9.8e-113	0.949	196	196
evm.scaffold15.74	Non-catalytic module family EXPN	131	4	0.0305344	gi|575059722|gb|ETW75344.1| Non-catalytic module family EXPN protein [Heterobasidion irregulare TC 32-1]/gi|695577931|ref|XP_009552773.1|Non-catalytic module family EXPN protein [Heterobasidion irregulare TC 32-1]	1.3e-75	0.9658	117	117		IPR009009;IPR036908;	RlpA-like protein, double-psi beta-barrel domain;RlpA-like domain superfamily;
evm.scaffold159.3	transport sec71	457	11	0.02407	gi|575066809|gb|ETW82422.1| hypothetical protein HETIRDRAFT_108770 [Heterobasidion irregulare TC 32-1]/gi|695547265|ref|XP_009544786.1|hypothetical protein HETIRDRAFT_108770 [Heterobasidion irregulare TC 32-1]	0	0.7485	1054	513		IPR000904;IPR023394;IPR032691;IPR035999;	Sec7 domain;Sec7 domain, alpha orthogonal bundle;Guanine nucleotide exchange factor, N-terminal;Sec7 superfamily;
evm.scaffold16.10	hypothetical protein HETIRDRAFT_323601	103	0	0	gi|695563553|ref|XP_009549050.1|hypothetical protein HETIRDRAFT_323601 [Heterobasidion irregulare TC 32-1]/gi|575063121|gb|ETW78738.1| hypothetical protein HETIRDRAFT_323601 [Heterobasidion irregulare TC 32-1]	4.6e-54	1	85	84		IPR031568;	Protein Pet117, mitochondrial;
evm.scaffold16.167	---NA---	124	3	0.0241935
evm.scaffold16.39	hypothetical protein HETIRDRAFT_324683	1052	2	0.00190114	gi|695563443|ref|XP_009549017.1|hypothetical protein HETIRDRAFT_324683 [Heterobasidion irregulare TC 32-1]/gi|575063084|gb|ETW78701.1| hypothetical protein HETIRDRAFT_324683 [Heterobasidion irregulare TC 32-1]	0	0.9142	1125	1131		IPR013860;	Protein of unknown function DUF1752, fungi;
evm.scaffold16.96	---NA---	238	0	0
evm.scaffold17.8	Tubulin beta-2 chain	518	11	0.0212355	gi|575067185|gb|ETW82798.1| hypothetical protein HETIRDRAFT_382834, partial [Heterobasidion irregulare TC 32-1]/gi|695548535|ref|XP_009545122.1|hypothetical protein HETIRDRAFT_382834, partial [Heterobasidion irregulare TC 32-1]	0	0.9836	305	305
evm.scaffold18.18	hypothetical protein HETIRDRAFT_425924	304	5	0.0164474	gi|695545385|ref|XP_009544304.1|hypothetical protein HETIRDRAFT_425924 [Heterobasidion irregulare TC 32-1]/gi|575069054|gb|ETW84666.1| hypothetical protein HETIRDRAFT_425924 [Heterobasidion irregulare TC 32-1]	8.7e-117	0.7055	296	326
evm.scaffold19.136	Acid phosphatase	325	2	0.00615385	gi|575070032|gb|ETW85643.1| hypothetical protein HETIRDRAFT_443564 [Heterobasidion irregulare TC 32-1]/gi|695538302|ref|XP_009542479.1|hypothetical protein HETIRDRAFT_443564 [Heterobasidion irregulare TC 32-1]	0	0.9723	325	325		IPR002828;IPR036523	Survival protein SurE-like phosphatase/nucleotidase;SurE-like phosphatase/nucleotidase superfamily
evm.scaffold19.154	FAS1 domain-containing	674	4	0.00593472	gi|695538249|ref|XP_009542465.1|hypothetical protein HETIRDRAFT_432303 [Heterobasidion irregulare TC 32-1]/gi|575070014|gb|ETW85625.1| hypothetical protein HETIRDRAFT_432303 [Heterobasidion irregulare TC 32-1]	0	0.9214	671	674		IPR000782;IPR036378;	FAS1 domain;FAS1 domain superfamily;
evm.scaffold2.118	hypothetical protein HETIRDRAFT_442803	474	1	0.0021097	gi|575059418|gb|ETW75041.1| hypothetical protein HETIRDRAFT_442803 [Heterobasidion irregulare TC 32-1]/gi|695585724|ref|XP_009553489.1|hypothetical protein HETIRDRAFT_442803 [Heterobasidion irregulare TC 32-1]	0	0.9662	466	474		IPR007657	Glycosyltransferase 61
evm.scaffold2.139	supernatant C-terminal domain-containing	204	5	0.0245098	gi|695542539|ref|XP_009543576.1|hypothetical protein HETIRDRAFT_472150 [Heterobasidion irregulare TC 32-1]/gi|575068223|gb|ETW83835.1| hypothetical protein HETIRDRAFT_472150 [Heterobasidion irregulare TC 32-1]	4.7e-148	0.9902	204	204		IPR009038;IPR036598	GOLD domain;GOLD domain superfamily
evm.scaffold2.152	hypothetical protein HETIRDRAFT_102501	152	4	0.0263158	gi|695542591|ref|XP_009543589.1|hypothetical protein HETIRDRAFT_102501 [Heterobasidion irregulare TC 32-1]/gi|575068239|gb|ETW83851.1| hypothetical protein HETIRDRAFT_102501 [Heterobasidion irregulare TC 32-1]	9.4e-90	0.9079	152	152
evm.scaffold2.220	DUF1682-domain-containing	371	1	0.00269542	gi|695542869|ref|XP_009543660.1|hypothetical protein HETIRDRAFT_444003 [Heterobasidion irregulare TC 32-1]/gi|575068321|gb|ETW83933.1| hypothetical protein HETIRDRAFT_444003 [Heterobasidion irregulare TC 32-1]	0	0.9677	369	372		IPR012879;	Protein of unknown function DUF1682;
evm.scaffold2.25	S-adenosyl-L-methionine-dependent methyltransferase	303	6	0.019802	gi|575059278|gb|ETW74901.1| hypothetical protein HETIRDRAFT_423513 [Heterobasidion irregulare TC 32-1]/gi|695583213|ref|XP_009553365.1|hypothetical protein HETIRDRAFT_423513 [Heterobasidion irregulare TC 32-1]	0	0.9472	303	303		IPR029063;	S-adenosyl-L-methionine-dependent methyltransferase;
evm.scaffold2.319	heat shock Hsp90	812	1	0.00123153	gi|695543264|ref|XP_009543762.1|hypothetical protein HETIRDRAFT_381382 [Heterobasidion irregulare TC 32-1]/gi|575068432|gb|ETW84044.1| hypothetical protein HETIRDRAFT_381382 [Heterobasidion irregulare TC 32-1]	0	0.9926	812	812		IPR001404;IPR003594;IPR019805;IPR020568;IPR020575;IPR036890;IPR037196;	Heat shock protein Hsp90 family;Histidine kinase/HSP90-like ATPase;Heat shock protein Hsp90, conserved site;Ribosomal protein S5 domain 2-type fold;Heat shock protein Hsp90, N-terminal;Histidine kinase/HSP90-like ATPase superfamily;HSP90, C-terminal domain;
evm.scaffold2.326	hypothetical protein HETIRDRAFT_62739	242	12	0.0495868	gi|695541396|ref|XP_009543272.1|hypothetical protein HETIRDRAFT_62739 [Heterobasidion irregulare TC 32-1]/gi|575068441|gb|ETW84053.1| hypothetical protein HETIRDRAFT_62739 [Heterobasidion irregulare TC 32-1]	3.8e-174	0.9752	242	242		IPR004911;	Gamma interferon inducible lysosomal thiol reductase GILT;
evm.scaffold2.327	ER-to-golgi transport membrane	97	0	0	gi|575068442|gb|ETW84054.1| hypothetical protein HETIRDRAFT_47727 [Heterobasidion irregulare TC 32-1]/gi|695541215|ref|XP_009543222.1|hypothetical protein HETIRDRAFT_47727 [Heterobasidion irregulare TC 32-1]	2.4e-53	0.9794	97	97		IPR013880	Yos1-like
evm.scaffold2.330	hypothetical protein HETIRDRAFT_415774	192	2	0.0104167	gi|575068445|gb|ETW84057.1| hypothetical protein HETIRDRAFT_415774 [Heterobasidion irregulare TC 32-1]/gi|695543307|ref|XP_009543773.1|hypothetical protein HETIRDRAFT_415774 [Heterobasidion irregulare TC 32-1]	6.3e-131	0.9531	192	192
evm.scaffold2.417	gEgh 16	283	6	0.0212014	gi|695543641|ref|XP_009543855.1|hypothetical protein HETIRDRAFT_472613 [Heterobasidion irregulare TC 32-1]/gi|575068539|gb|ETW84151.1| hypothetical protein HETIRDRAFT_472613 [Heterobasidion irregulare TC 32-1]	3.3e-133	0.9846	284	195		IPR021476	Egh16-like virulence factor
evm.scaffold2.631	Non-Catalytic module family EXPN	249	7	0.0281124	gi|695544472|ref|XP_009544069.1|hypothetical protein HETIRDRAFT_416087 [Heterobasidion irregulare TC 32-1]/gi|575068779|gb|ETW84391.1| hypothetical protein HETIRDRAFT_416087 [Heterobasidion irregulare TC 32-1]	2.3e-177	0.9679	249	249		IPR009009;IPR036908;	RlpA-like protein, double-psi beta-barrel domain;RlpA-like domain superfamily;
evm.scaffold2.697	hypothetical protein HETIRDRAFT_416155	127	2	0.015748	gi|575068849|gb|ETW84461.1| hypothetical protein HETIRDRAFT_416155 [Heterobasidion irregulare TC 32-1]/gi|695544713|ref|XP_009544132.1|hypothetical protein HETIRDRAFT_416155 [Heterobasidion irregulare TC 32-1]	9.6e-85	0.9921	127	127
evm.scaffold2.70	Purine nucleoside permease	403	5	0.0124069	gi|695584049|ref|XP_009553409.1|hypothetical protein HETIRDRAFT_332014 [Heterobasidion irregulare TC 32-1]/gi|575059328|gb|ETW74951.1| hypothetical protein HETIRDRAFT_332014 [Heterobasidion irregulare TC 32-1]	0	0.9564	403	390		IPR009486;	Purine nucleoside permease;
evm.scaffold2.731	DUF1748-domain-containing	72	0	0	gi|695544840|ref|XP_009544165.1|hypothetical protein HETIRDRAFT_473148 [Heterobasidion irregulare TC 32-1]/gi|575068889|gb|ETW84501.1| hypothetical protein HETIRDRAFT_473148 [Heterobasidion irregulare TC 32-1]	9.8e-21	0.9	72	50		IPR013726	Protein of unknown function DUF1748, fungi
evm.scaffold2.825	hypothetical protein HETIRDRAFT_433369	92	1	0.0108696	gi|695545169|ref|XP_009544249.1|hypothetical protein HETIRDRAFT_433369 [Heterobasidion irregulare TC 32-1]/gi|575068988|gb|ETW84600.1| hypothetical protein HETIRDRAFT_433369 [Heterobasidion irregulare TC 32-1]	5.2e-35	0.7789	87	95
evm.scaffold2.879	hypothetical protein HETIRDRAFT_470622	100	0	0	gi|575069944|gb|ETW85555.1| hypothetical protein HETIRDRAFT_470622 [Heterobasidion irregulare TC 32-1]/gi|695537999|ref|XP_009542402.1|hypothetical protein HETIRDRAFT_470622 [Heterobasidion irregulare TC 32-1]	1.5e-65	1	100	100		IPR018625;	Protein Pet100;
evm.scaffold2.915	Allergen Asp f 7	300	4	0.0133333	gi|575069901|gb|ETW85512.1| Non-catalytic module family EXPN protein [Heterobasidion irregulare TC 32-1]/gi|695537849|ref|XP_009542364.1|Non-catalytic module family EXPN protein [Heterobasidion irregulare TC 32-1]	8.7e-140	0.9128	314	298		IPR036908;	RlpA-like domain superfamily;
evm.scaffold2.93	aldolase citrate lyase family	231	1	0.004329	gi|695584614|ref|XP_009553438.1|hypothetical protein HETIRDRAFT_332496 [Heterobasidion irregulare TC 32-1]/gi|575059359|gb|ETW74982.1| hypothetical protein HETIRDRAFT_332496 [Heterobasidion irregulare TC 32-1]	0	0.9882	292	254		IPR005000;IPR015813;	HpcH/HpaI aldolase/citrate lyase domain;Pyruvate/Phosphoenolpyruvate kinase-like domain superfamily;
evm.scaffold21.107	hypothetical protein HETIRDRAFT_461024	324	3	0.00925926	gi|575060180|gb|ETW75801.1| hypothetical protein HETIRDRAFT_461024 [Heterobasidion irregulare TC 32-1]/gi|695575321|ref|XP_009552053.1|hypothetical protein HETIRDRAFT_461024 [Heterobasidion irregulare TC 32-1]	2.2e-102	0.769	292	316
evm.scaffold21.131	hypothetical protein HETIRDRAFT_481330	280	7	0.025	gi|695575408|ref|XP_009552075.1|hypothetical protein HETIRDRAFT_481330 [Heterobasidion irregulare TC 32-1]/gi|575060204|gb|ETW75825.1| hypothetical protein HETIRDRAFT_481330 [Heterobasidion irregulare TC 32-1]	1.2e-139	0.9288	280	281
evm.scaffold211.1	midasin	606	2	0.00330033	gi|695552518|ref|XP_009546153.1|hypothetical protein HETIRDRAFT_444807 [Heterobasidion irregulare TC 32-1]/gi|575065900|gb|ETW81514.1| hypothetical protein HETIRDRAFT_444807 [Heterobasidion irregulare TC 32-1]	0	0.8784	5124	773	Adenosinetriphosphatase;Nucleoside-triphosphate phosphatase	IPR002035;IPR036465;	von Willebrand factor, type A;von Willebrand factor A-like domain superfamily;
evm.scaffold22.2	hypothetical protein HETIRDRAFT_460782	226	13	0.0575221	gi|575060803|gb|ETW76423.1| hypothetical protein HETIRDRAFT_460782 [Heterobasidion irregulare TC 32-1]/gi|695572335|ref|XP_009551331.1|hypothetical protein HETIRDRAFT_460782 [Heterobasidion irregulare TC 32-1]	5.4e-159	0.969	226	226
evm.scaffold22.83	barwin-like endoglucanase	133	4	0.0300752	gi|575060708|gb|ETW76328.1| Non-catalytic module family EXPN protein [Heterobasidion irregulare TC 32-1]/gi|695571949|ref|XP_009551250.1|Non-catalytic module family EXPN protein [Heterobasidion irregulare TC 32-1]	8.5e-85	0.8618	152	152		IPR009009;IPR036908;	RlpA-like protein, double-psi beta-barrel domain;RlpA-like domain superfamily;
evm.scaffold23.25	Ornithine decarboxylase antizyme	288	5	0.0173611	gi|575064802|gb|ETW80417.1| hypothetical protein HETIRDRAFT_452016 [Heterobasidion irregulare TC 32-1]/gi|695556575|ref|XP_009547174.1|hypothetical protein HETIRDRAFT_452016 [Heterobasidion irregulare TC 32-1]	3.9e-145	0.8655	314	290		IPR002993;IPR016181;	Ornithine decarboxylase antizyme;Acyl-CoA N-acyltransferase;
evm.scaffold23.30	Smr domain-containing	355	1	0.0028169	gi|695556555|ref|XP_009547170.1|hypothetical protein HETIRDRAFT_320784 [Heterobasidion irregulare TC 32-1]/gi|575064798|gb|ETW80413.1| hypothetical protein HETIRDRAFT_320784 [Heterobasidion irregulare TC 32-1]	4.4e-72	0.898	147	147		IPR002625;IPR013899;IPR036063;	Smr domain;Domain of unknown function DUF1771;Smr domain superfamily;
evm.scaffold24.32	Golgi membrane	714	3	0.00420168	gi|695557198|ref|XP_009547324.1|hypothetical protein HETIRDRAFT_476279 [Heterobasidion irregulare TC 32-1]/gi|575064981|gb|ETW80596.1| hypothetical protein HETIRDRAFT_476279 [Heterobasidion irregulare TC 32-1]	0	0.9756	696	696		IPR012955;	CASP, C-terminal;
evm.scaffold24.98	subtilisin	635	12	0.0188976	gi|575064890|gb|ETW80505.1| serine protease S53 [Heterobasidion irregulare TC 32-1]/gi|695556859|ref|XP_009547243.1|serine protease S53 [Heterobasidion irregulare TC 32-1]	0	0.9795	635	635	Acting on peptide bonds (peptidases)	IPR000209;IPR009020;IPR015366;IPR030400;IPR036852;	Peptidase S8/S53 domain;Protease propeptides/proteinase inhibitor I9;Peptidase S53, activation domain;Sedolisin domain;Peptidase S8/S53 domain superfamily;
evm.scaffold25.29	Non-catalytic module family EXPN	147	5	0.0340136	gi|695551330|ref|XP_009545850.1|Non-catalytic module family EXPN protein [Heterobasidion irregulare TC 32-1]/gi|575066212|gb|ETW81826.1| Non-catalytic module family EXPN protein [Heterobasidion irregulare TC 32-1]	1.2e-88	0.9767	129	129		IPR036908;	RlpA-like domain superfamily;
evm.scaffold25.56	tRNA methyltransferase complex GCD14 subunit	430	8	0.0186047	gi|575066283|gb|ETW81897.1| hypothetical protein HETIRDRAFT_384346 [Heterobasidion irregulare TC 32-1]/gi|695553890|ref|XP_009546488.1|hypothetical protein HETIRDRAFT_384346 [Heterobasidion irregulare TC 32-1]/gi|695554032|ref|XP_009546526.1| hypothetical protein HETIRDRAFT_475459 [Heterobasidion irregulare TC 32-1]/gi|575066322|gb|ETW81936.1| hypothetical protein HETIRDRAFT_475459 [Heterobasidio…	0	0.9186	405	430		IPR014816;IPR029063;	tRNA (1-methyladenosine) methyltransferase catalytic subunit Gcd14;S-adenosyl-L-methionine-dependent methyltransferase;
evm.scaffold26.11	hypothetical protein HETIRDRAFT_328946	254	12	0.0472441	gi|575060845|gb|ETW76465.1| hypothetical protein HETIRDRAFT_328946 [Heterobasidion irregulare TC 32-1]/gi|695572492|ref|XP_009551366.1|hypothetical protein HETIRDRAFT_328946 [Heterobasidion irregulare TC 32-1]	1.3e-155	0.9606	256	254
evm.scaffold26.21	calcium-permeable channel	478	14	0.0292887	gi|575060858|gb|ETW76478.1| calcium-permeable channel-like protein [Heterobasidion irregulare TC 32-1]/gi|695572538|ref|XP_009551377.1|calcium-permeable channel-like protein [Heterobasidion irregulare TC 32-1]	0	0.9874	478	478		IPR007110;IPR024338;IPR036790	Immunoglobulin-like domain;Stretch-activated cation channel Mid1;Frizzled cysteine-rich domain superfamily
evm.scaffold27.89	hypothetical protein HETIRDRAFT_326012	271	8	0.0295203	gi|695567323|ref|XP_009550089.1|hypothetical protein HETIRDRAFT_326012 [Heterobasidion irregulare TC 32-1]/gi|575062469|gb|ETW78087.1| hypothetical protein HETIRDRAFT_326012 [Heterobasidion irregulare TC 32-1]	4.2e-171	0.8708	239	271
evm.scaffold28.43	hypothetical protein HETIRDRAFT_439512	129	0	0	gi|575067267|gb|ETW82880.1| hypothetical protein HETIRDRAFT_439512 [Heterobasidion irregulare TC 32-1]/gi|695548789|ref|XP_009545190.1|hypothetical protein HETIRDRAFT_439512 [Heterobasidion irregulare TC 32-1]	3.6e-86	0.9845	129	129		IPR018466	Kre9/Knh1 family
evm.scaffold29.24	hypothetical protein HETIRDRAFT_442125	149	1	0.00671141	gi|695573810|ref|XP_009551672.1|hypothetical protein HETIRDRAFT_442125 [Heterobasidion irregulare TC 32-1]/gi|575061182|gb|ETW76802.1| hypothetical protein HETIRDRAFT_442125 [Heterobasidion irregulare TC 32-1]	7e-56	0.7386	154	153
evm.scaffold29.49	ankyrin	199	0	0	gi|695573910|ref|XP_009551699.1|hypothetical protein HETIRDRAFT_422205 [Heterobasidion irregulare TC 32-1]/gi|575061212|gb|ETW76832.1| hypothetical protein HETIRDRAFT_422205 [Heterobasidion irregulare TC 32-1]	5e-73	0.8387	147	155		IPR002110;IPR020683;IPR036770;	Ankyrin repeat;Ankyrin repeat-containing domain;Ankyrin repeat-containing domain superfamily;
evm.scaffold3.169	hypothetical protein HETIRDRAFT_237830, partial	524	0	0	gi|695561104|ref|XP_009548369.1|hypothetical protein HETIRDRAFT_237830, partial [Heterobasidion irregulare TC 32-1]/gi|575064208|gb|ETW79824.1| hypothetical protein HETIRDRAFT_237830, partial [Heterobasidion irregulare TC 32-1]	0	0.9846	456	456		IPR018803;	Putative stress-responsive protein;
evm.scaffold3.178	c2 domain	2147	13	0.00605496	gi|695561062|ref|XP_009548358.1|hypothetical protein HETIRDRAFT_155737 [Heterobasidion irregulare TC 32-1]/gi|575064197|gb|ETW79813.1| hypothetical protein HETIRDRAFT_155737 [Heterobasidion irregulare TC 32-1]	0	0.9486	1499	1538		IPR000008;IPR013126;IPR014770;IPR014772;IPR019558;IPR029047;IPR029048;IPR035892;	C2 domain;Heat shock protein 70 family;Munc13 homology 1;Mammalian uncoordinated homology 13, domain 2;Mammalian uncoordinated homology 13, subgroup, domain 2;Heat shock protein 70kD, peptide-binding domain superfamily;Heat shock protein 70kD, C-terminal domain superfamily;C2 domain superfamily;
evm.scaffold3.201	translation initiation factor eif2 gamma subunit	724	14	0.019337	gi|575064168|gb|ETW79784.1| hypothetical protein HETIRDRAFT_419442 [Heterobasidion irregulare TC 32-1]/gi|695560969|ref|XP_009548335.1|hypothetical protein HETIRDRAFT_419442 [Heterobasidion irregulare TC 32-1]	0	0.9979	474	474	Protein-S-isoprenylcysteine O-methyltransferase;Nucleoside-triphosphate phosphatase	IPR000795;IPR004161;IPR007269;IPR009000;IPR009001;IPR015256;IPR027417;	Transcription factor, GTP-binding domain;Translation elongation factor EFTu-like, domain 2;Isoprenylcysteine carboxyl methyltransferase;Translation protein, beta-barrel domain superfamily;Translation elongation factor EF1A/initiation factor IF2gamma, C-terminal;Translation initiation factor 2, gamma subunit, C-terminal;P-loop containing nucleoside triphosphate hydrolase;
evm.scaffold3.263	DUF1620-domain-containing	1014	4	0.00394477	gi|575064102|gb|ETW79718.1| hypothetical protein HETIRDRAFT_435076 [Heterobasidion irregulare TC 32-1]/gi|695560756|ref|XP_009548280.1|hypothetical protein HETIRDRAFT_435076 [Heterobasidion irregulare TC 32-1]	0	0.9625	998	1014		IPR011047;IPR011678;	Quinoprotein alcohol dehydrogenase-like superfamily;ER membrane protein complex subunit 1, C-terminal;
evm.scaffold3.277	NAD-P-binding	328	0	0	gi|575064085|gb|ETW79701.1| hypothetical protein HETIRDRAFT_103680 [Heterobasidion irregulare TC 32-1]/gi|695560693|ref|XP_009548264.1|hypothetical protein HETIRDRAFT_103680 [Heterobasidion irregulare TC 32-1]	0	0.9029	326	340		IPR001509;IPR036291;	NAD-dependent epimerase/dehydratase;NAD(P)-binding domain superfamily;
evm.scaffold3.341	hypothetical protein HETIRDRAFT_226882, partial	696	11	0.0158046	gi|695560424|ref|XP_009548188.1|hypothetical protein HETIRDRAFT_226882, partial [Heterobasidion irregulare TC 32-1]/gi|575064004|gb|ETW79620.1| hypothetical protein HETIRDRAFT_226882, partial [Heterobasidion irregulare TC 32-1]	0	0.9535	501	495
evm.scaffold3.359	hypothetical protein HETIRDRAFT_243407, partial	188	4	0.0212766	gi|695560460|ref|XP_009548198.1|hypothetical protein HETIRDRAFT_243407, partial [Heterobasidion irregulare TC 32-1]/gi|575064015|gb|ETW79631.1| hypothetical protein HETIRDRAFT_243407, partial [Heterobasidion irregulare TC 32-1]	8.2e-59	0.7786	139	140		IPR021765	Mycotoxin biosynthesis protein UstYa-like
evm.scaffold3.486	oxalate decarboxylase	240	0	0	gi|575067025|gb|ETW82638.1| oxalate decarboxylase [Heterobasidion irregulare TC 32-1]/gi|695548009|ref|XP_009544983.1|oxalate decarboxylase [Heterobasidion irregulare TC 32-1]	0	0.8182	437	451		IPR006045;IPR011051;IPR014710;IPR017774	Cupin 1;RmlC-like cupin domain superfamily;RmlC-like jelly roll fold;Bicupin, oxalate decarboxylase/oxidase
evm.scaffold3.534	hypothetical protein HETIRDRAFT_109064	185	10	0.0540541	gi|695568627|ref|XP_009550442.1|hypothetical protein HETIRDRAFT_109064 [Heterobasidion irregulare TC 32-1]/gi|575062860|gb|ETW78478.1| hypothetical protein HETIRDRAFT_109064 [Heterobasidion irregulare TC 32-1]	3.9e-120	0.9784	185	185
evm.scaffold3.648	hypothetical protein HETIRDRAFT_478642	562	8	0.0142349	gi|575063613|gb|ETW79230.1| hypothetical protein HETIRDRAFT_478642 [Heterobasidion irregulare TC 32-1]/gi|695565284|ref|XP_009549482.1|hypothetical protein HETIRDRAFT_478642 [Heterobasidion irregulare TC 32-1]	7.4e-114	0.9402	184	184		IPR001810;IPR032675;IPR036047;	F-box domain;Leucine-rich repeat domain superfamily;F-box-like domain superfamily;
evm.scaffold3.729	hypothetical protein HETIRDRAFT_16710, partial	216	4	0.0185185	gi|575059008|gb|ETW74631.1| hypothetical protein HETIRDRAFT_16710, partial [Heterobasidion irregulare TC 32-1]/gi|695579332|ref|XP_009553032.1|hypothetical protein HETIRDRAFT_16710, partial [Heterobasidion irregulare TC 32-1]	1.1e-119	0.9822	169	169
evm.scaffold3.76	heat shock 70	675	4	0.00592593	gi|575064342|gb|ETW79958.1| hypothetical protein HETIRDRAFT_410523 [Heterobasidion irregulare TC 32-1]/gi|695561550|ref|XP_009548485.1|hypothetical protein HETIRDRAFT_410523 [Heterobasidion irregulare TC 32-1]	0	0.9926	675	675	Adenosinetriphosphatase;Nucleoside-triphosphate phosphatase	IPR013126;IPR018181;IPR029047;IPR029048;	Heat shock protein 70 family;Heat shock protein 70, conserved site;Heat shock protein 70kD, peptide-binding domain superfamily;Heat shock protein 70kD, C-terminal domain superfamily;
evm.scaffold30.35	Cerato-platanin	175	6	0.0342857	gi|788266118|gb|AKA43766.1|cerato-platanin-like protein 2 [Heterobasidion annosum]	2.5e-77	0.9677	138	124		IPR010829;IPR036908;	Cerato-platanin;RlpA-like domain superfamily;
evm.scaffold30.40	hypothetical protein HETIRDRAFT_247745, partial	140	3	0.0214286	gi|695536556|ref|XP_009542025.1|hypothetical protein HETIRDRAFT_247745, partial [Heterobasidion irregulare TC 32-1]/gi|575069535|gb|ETW85146.1| hypothetical protein HETIRDRAFT_247745, partial [Heterobasidion irregulare TC 32-1]	4.6e-77	0.9741	116	116		IPR008972;	Cupredoxin;
evm.scaffold30.53	Allergen Asp f 7	157	6	0.0382166	gi|695536521|ref|XP_009542016.1|Non-catalytic module family EXPN protein [Heterobasidion irregulare TC 32-1]/gi|575069521|gb|ETW85132.1| Non-catalytic module family EXPN protein [Heterobasidion irregulare TC 32-1]	2.2e-108	0.9682	157	157		IPR036908;	RlpA-like domain superfamily;
evm.scaffold30.97	---NA---	93	1	0.0107527
evm.scaffold31.74	hypothetical protein OBBRIDRAFT_789931	522	0	0	gi|1045916669|gb|OCH93727.1|hypothetical protein OBBRIDRAFT_789931 [Obba rivulosa]	8.4e-90	0.5136	567	588		IPR002625;IPR036063;	Smr domain;Smr domain superfamily;
evm.scaffold31.83	FK506-binding 2B	140	2	0.0142857	gi|575065054|gb|ETW80669.1| hypothetical protein HETIRDRAFT_410019 [Heterobasidion irregulare TC 32-1]/gi|695557467|ref|XP_009547389.1|hypothetical protein HETIRDRAFT_410019 [Heterobasidion irregulare TC 32-1]	2.3e-95	0.9786	140	140	Peptidylprolyl isomerase	IPR001179;	FKBP-type peptidyl-prolyl cis-trans isomerase domain;
evm.scaffold32.101	hypothetical protein HETIRDRAFT_436614	251	0	0	gi|695573657|ref|XP_009551633.1|hypothetical protein HETIRDRAFT_436614 [Heterobasidion irregulare TC 32-1]/gi|575061140|gb|ETW76760.1| hypothetical protein HETIRDRAFT_436614 [Heterobasidion irregulare TC 32-1]	7e-101	0.898	255	255
evm.scaffold32.103	hypothetical protein HETIRDRAFT_446573	944	3	0.00317797	gi|695573661|ref|XP_009551634.1|hypothetical protein HETIRDRAFT_446573 [Heterobasidion irregulare TC 32-1]/gi|575061142|gb|ETW76762.1| hypothetical protein HETIRDRAFT_446573 [Heterobasidion irregulare TC 32-1]	0	0.9479	1216	921
evm.scaffold32.62	small secreted	179	2	0.0111732	gi|575061070|gb|ETW76690.1| hypothetical protein HETIRDRAFT_422092 [Heterobasidion irregulare TC 32-1]/gi|695573394|ref|XP_009551569.1|hypothetical protein HETIRDRAFT_422092 [Heterobasidion irregulare TC 32-1]	1.1e-108	0.9874	159	159
evm.scaffold33.38	hypothetical protein STEHIDRAFT_132894	703	24	0.0341394	gi|618808379|ref|XP_007306902.1|hypothetical protein STEHIDRAFT_132894 [Stereum hirsutum FP-91666 SS1]/gi|389742558|gb|EIM83744.1| hypothetical protein STEHIDRAFT_132894 [Stereum hirsutum FP-91666 SS1]	1.9e-177	0.6931	514	518
evm.scaffold33.48	hypothetical protein HETIRDRAFT_120415	243	4	0.0164609	gi|695577270|ref|XP_009552564.1|hypothetical protein HETIRDRAFT_120415 [Heterobasidion irregulare TC 32-1]/gi|575059490|gb|ETW75112.1| hypothetical protein HETIRDRAFT_120415 [Heterobasidion irregulare TC 32-1]	3.1e-134	0.8699	246	246
evm.scaffold33.91	hypothetical protein HETIRDRAFT_120415	245	4	0.0163265	gi|695577270|ref|XP_009552564.1|hypothetical protein HETIRDRAFT_120415 [Heterobasidion irregulare TC 32-1]/gi|575059490|gb|ETW75112.1| hypothetical protein HETIRDRAFT_120415 [Heterobasidion irregulare TC 32-1]	2.7e-165	0.9634	246	246
evm.scaffold34.57	hypothetical protein HETIRDRAFT_442683	236	8	0.0338983	gi|575059102|gb|ETW74725.1| hypothetical protein HETIRDRAFT_442683 [Heterobasidion irregulare TC 32-1]/gi|695581124|ref|XP_009553213.1|hypothetical protein HETIRDRAFT_442683 [Heterobasidion irregulare TC 32-1]	1.1e-74	0.9622	236	185		IPR008427;	Extracellular membrane protein, CFEM domain;
evm.scaffold34.58	hypothetical protein HETIRDRAFT_423383	125	4	0.032	gi|695581118|ref|XP_009553212.1|hypothetical protein HETIRDRAFT_423383 [Heterobasidion irregulare TC 32-1]/gi|575059101|gb|ETW74724.1| hypothetical protein HETIRDRAFT_423383 [Heterobasidion irregulare TC 32-1]	1.2e-86	0.984	125	125
evm.scaffold35.68	hypothetical protein HETIRDRAFT_482211	467	15	0.0321199	gi|695578303|ref|XP_009552887.1|hypothetical protein HETIRDRAFT_482211 [Heterobasidion irregulare TC 32-1]/gi|575059851|gb|ETW75473.1| hypothetical protein HETIRDRAFT_482211 [Heterobasidion irregulare TC 32-1]	5.4e-122	0.9023	441	215		IPR001810;IPR032675;	F-box domain;Leucine-rich repeat domain superfamily;
evm.scaffold35.78	Coupling of ubiquitin conjugation to ER degradation 1	197	0	0	gi|575059840|gb|ETW75462.1| hypothetical protein HETIRDRAFT_391084 [Heterobasidion irregulare TC 32-1]/gi|695578269|ref|XP_009552877.1|hypothetical protein HETIRDRAFT_391084 [Heterobasidion irregulare TC 32-1]	5.2e-101	0.9337	210	196		IPR003892;	Ubiquitin system component Cue;
evm.scaffold35.8	hypothetical protein HETIRDRAFT_447006	177	2	0.0112994	gi|575059955|gb|ETW75577.1| hypothetical protein HETIRDRAFT_447006 [Heterobasidion irregulare TC 32-1]/gi|695578911|ref|XP_009552975.1|hypothetical protein HETIRDRAFT_447006 [Heterobasidion irregulare TC 32-1]	1e-94	0.9605	219	177
evm.scaffold36.26	hypothetical protein HETIRDRAFT_382970	435	7	0.016092	gi|695549010|ref|XP_009545249.1|hypothetical protein HETIRDRAFT_382970 [Heterobasidion irregulare TC 32-1]/gi|575067338|gb|ETW82951.1| hypothetical protein HETIRDRAFT_382970 [Heterobasidion irregulare TC 32-1]	4.2e-131	0.8148	245	243
evm.scaffold36.50	Metallo-dependent phosphatase	463	5	0.0107991	gi|695549076|ref|XP_009545269.1|hypothetical protein HETIRDRAFT_458561 [Heterobasidion irregulare TC 32-1]/gi|575067364|gb|ETW82977.1| hypothetical protein HETIRDRAFT_458561 [Heterobasidion irregulare TC 32-1]	0	0.959	459	463		IPR004843;IPR029052;	Calcineurin-like phosphoesterase domain, ApaH type;Metallo-dependent phosphatase-like;
evm.scaffold36.64	thioredoxin	233	5	0.0214592	gi|695549150|ref|XP_009545285.1|hypothetical protein HETIRDRAFT_439564 [Heterobasidion irregulare TC 32-1]/gi|575067380|gb|ETW82993.1| hypothetical protein HETIRDRAFT_439564 [Heterobasidion irregulare TC 32-1]	8.4e-173	0.9957	233	233		IPR001853;IPR036249;	DSBA-like thioredoxin domain;Thioredoxin-like superfamily;
evm.scaffold38.13	hypothetical protein HETIRDRAFT_439366	335	6	0.0179104	gi|575069257|gb|ETW84869.1| hypothetical protein HETIRDRAFT_439366 [Heterobasidion irregulare TC 32-1]/gi|695546156|ref|XP_009544496.1|hypothetical protein HETIRDRAFT_439366 [Heterobasidion irregulare TC 32-1]	0	0.9612	335	335
evm.scaffold38.49	---NA---	199	1	0.00502513
evm.scaffold4.12	Transport particle subunit partial	1354	20	0.014771	gi|575070278|gb|ETW85889.1| hypothetical protein HETIRDRAFT_42700 [Heterobasidion irregulare TC 32-1]/gi|695535654|ref|XP_009541753.1|hypothetical protein HETIRDRAFT_42700 [Heterobasidion irregulare TC 32-1]	0	0.9796	1079	1080		IPR011990;IPR013783;IPR013935;	Tetratricopeptide-like helical domain superfamily;Immunoglobulin-like fold;TRAPP II complex, Trs120;
evm.scaffold4.358	kinase-like protein	121	2	0.0165289	gi|1045908613|gb|OCH85877.1|kinase-like protein [Obba rivulosa]	3.4e-21	0.6737	283	95
evm.scaffold4.370	G- gamma subunit	137	3	0.0218978	gi|695535727|ref|XP_009541775.1|G protein gamma-like subunit [Heterobasidion irregulare TC 32-1]/gi|575070690|gb|ETW86301.1| G protein gamma-like subunit [Heterobasidion irregulare TC 32-1]	7.1e-53	1	81	81		IPR015898;IPR036284;	G-protein gamma-like domain;G-protein gamma-like domain superfamily;
evm.scaffold4.55	SET domain-containing	482	7	0.0145228	gi|575070331|gb|ETW85942.1| hypothetical protein HETIRDRAFT_43837 [Heterobasidion irregulare TC 32-1]/gi|695535786|ref|XP_009541792.1|hypothetical protein HETIRDRAFT_43837 [Heterobasidion irregulare TC 32-1]	0	0.9579	482	475		IPR036464;	Rubisco LSMT, substrate-binding domain superfamily;
evm.scaffold4.73	GTP-binding sar1	189	1	0.00529101	gi|695539497|ref|XP_009542759.1|hypothetical protein HETIRDRAFT_471210 [Heterobasidion irregulare TC 32-1]/gi|575070351|gb|ETW85962.1| hypothetical protein HETIRDRAFT_471210 [Heterobasidion irregulare TC 32-1]	1.7e-137	1	189	189	Nucleoside-triphosphate phosphatase	IPR005225;IPR006687;IPR006689;IPR027417;	Small GTP-binding protein domain;Small GTPase superfamily, SAR1-type;Small GTPase superfamily, ARF/SAR type;P-loop containing nucleoside triphosphate hydrolase;
evm.scaffold4.85	hypothetical protein HETIRDRAFT_414947	410	20	0.0487805	gi|575070365|gb|ETW85976.1| hypothetical protein HETIRDRAFT_414947 [Heterobasidion irregulare TC 32-1]/gi|695539545|ref|XP_009542771.1|hypothetical protein HETIRDRAFT_414947 [Heterobasidion irregulare TC 32-1]	0	0.9829	410	410
evm.scaffold4.99	phosphatidylinositol n-acetylglucosaminyltransferase	195	2	0.0102564	gi|597906162|ref|XP_007300380.1|hypothetical protein STEHIDRAFT_50368 [Stereum hirsutum FP-91666 SS1]/gi|389748765|gb|EIM89942.1| hypothetical protein STEHIDRAFT_50368 [Stereum hirsutum FP-91666 SS1]	9.7e-16	0.6145	194	83	Phosphatidylinositol N-acetylglucosaminyltransferase
evm.scaffold41.35	glucose-6-phosphate isomerase	88	3	0.0340909	gi|575064459|gb|ETW80075.1| hypothetical protein HETIRDRAFT_322918, partial [Heterobasidion irregulare TC 32-1]/gi|695561927|ref|XP_009548599.1|hypothetical protein HETIRDRAFT_322918, partial [Heterobasidion irregulare TC 32-1]	7.4e-60	0.932	109	103	Glucose-6-phosphate isomerase	IPR001672;	Phosphoglucose isomerase (PGI);
evm.scaffold41.63	hypothetical protein HETIRDRAFT_477638	318	10	0.0314465	gi|695561853|ref|XP_009548576.1|hypothetical protein HETIRDRAFT_477638 [Heterobasidion irregulare TC 32-1]/gi|575064436|gb|ETW80052.1| hypothetical protein HETIRDRAFT_477638 [Heterobasidion irregulare TC 32-1]	0	0.978	318	318
evm.scaffold42.12	di-copper centre	398	8	0.0201005	gi|575059031|gb|ETW74654.1| hypothetical protein HETIRDRAFT_456224 [Heterobasidion irregulare TC 32-1]/gi|695580336|ref|XP_009553149.1|hypothetical protein HETIRDRAFT_456224 [Heterobasidion irregulare TC 32-1]	0	0.9156	401	403		IPR002227;IPR008922	Tyrosinase copper-binding domain;Uncharacterised domain, di-copper centre
evm.scaffold42.14	hypothetical protein HETIRDRAFT_456226	205	4	0.0195122	gi|575059033|gb|ETW74656.1| hypothetical protein HETIRDRAFT_456226 [Heterobasidion irregulare TC 32-1]/gi|695580354|ref|XP_009553151.1|hypothetical protein HETIRDRAFT_456226 [Heterobasidion irregulare TC 32-1]	1.4e-129	0.9317	205	205
evm.scaffold42.36	hypothetical protein HETIRDRAFT_461411	626	3	0.00479233	gi|695580567|ref|XP_009553170.1|hypothetical protein HETIRDRAFT_461411 [Heterobasidion irregulare TC 32-1]/gi|575059052|gb|ETW74675.1| hypothetical protein HETIRDRAFT_461411 [Heterobasidion irregulare TC 32-1]	0	0.9921	630	630		IPR014485;IPR029052;IPR036907;	Predicted phosphoesterase, C1039.02 type;Metallo-dependent phosphatase-like;5'-Nucleotidase, C-terminal domain superfamily;
evm.scaffold44.33	polysaccharide lyase family 1	154	2	0.012987	gi|695551725|ref|XP_009545951.1|polysaccharide lyase family 1 protein [Heterobasidion irregulare TC 32-1]/gi|575065664|gb|ETW81278.1| polysaccharide lyase family 1 protein [Heterobasidion irregulare TC 32-1]	2.8e-63	0.9545	371	154		IPR011050;IPR012334	Pectin lyase fold/virulence factor;Pectin lyase fold
evm.scaffold44.42	hypothetical protein HETIRDRAFT_232980, partial	144	5	0.0347222	gi|695551757|ref|XP_009545959.1|hypothetical protein HETIRDRAFT_232980, partial [Heterobasidion irregulare TC 32-1]/gi|575065672|gb|ETW81286.1| hypothetical protein HETIRDRAFT_232980, partial [Heterobasidion irregulare TC 32-1]	5.3e-61	0.912	126	125
evm.scaffold45.5	acyltransferase-domain-containing	291	4	0.0137457	gi|575062639|gb|ETW78257.1| hypothetical protein HETIRDRAFT_325458 [Heterobasidion irregulare TC 32-1]/gi|695567815|ref|XP_009550243.1|hypothetical protein HETIRDRAFT_325458 [Heterobasidion irregulare TC 32-1]	0	0.9656	291	291		IPR000872;IPR002123;	Tafazzin;Phospholipid/glycerol acyltransferase;
evm.scaffold47.37	Flavocytochrome c	582	2	0.00343643	gi|695555996|ref|XP_009547036.1|hypothetical protein HETIRDRAFT_384796 [Heterobasidion irregulare TC 32-1]/gi|575064647|gb|ETW80262.1| hypothetical protein HETIRDRAFT_384796 [Heterobasidion irregulare TC 32-1]	0	0.9966	581	582	Deleted entry	IPR001199;IPR003953;IPR010960;IPR018506;IPR027477;IPR036188;IPR036400;	Cytochrome b5-like heme/steroid binding domain;FAD-dependent oxidoreductase 2, FAD binding domain;Flavocytochrome c;Cytochrome b5, heme-binding site;Succinate dehydrogenase/fumarate reductase flavoprotein, catalytic domain superfamily;FAD/NAD(P)-binding domain superfamily;Cytochrome b5-like heme/steroid binding domain superfamily;
evm.scaffold48.29	Nuclear speckle splicing regulatory 1	392	0	0	gi|575070234|gb|ETW85845.1| hypothetical protein HETIRDRAFT_310082 [Heterobasidion irregulare TC 32-1]/gi|695539071|ref|XP_009542661.1|hypothetical protein HETIRDRAFT_310082 [Heterobasidion irregulare TC 32-1]	0	0.9738	382	382		IPR018612;	Domain of unknown function DUF2040;
evm.scaffold5.21	cytochrome b5	181	0	0	gi|695555627|ref|XP_009546944.1|hypothetical protein HETIRDRAFT_46209 [Heterobasidion irregulare TC 32-1]/gi|575065589|gb|ETW81204.1| hypothetical protein HETIRDRAFT_46209 [Heterobasidion irregulare TC 32-1]	2.1e-80	0.9917	121	121		IPR001199;IPR036400;	Cytochrome b5-like heme/steroid binding domain;Cytochrome b5-like heme/steroid binding domain superfamily;
evm.scaffold5.252	small secreted	170	0	0	gi|575065326|gb|ETW80941.1| hypothetical protein HETIRDRAFT_427792 [Heterobasidion irregulare TC 32-1]/gi|695558343|ref|XP_009547631.1|hypothetical protein HETIRDRAFT_427792 [Heterobasidion irregulare TC 32-1]	8.8e-112	0.9941	170	170
evm.scaffold5.314	hypothetical protein EXIGLDRAFT_725631	387	4	0.0103359	gi|1024112006|gb|KZW03165.1|hypothetical protein EXIGLDRAFT_725631 [Exidia glandulosa HHB12029]	1.1e-13	0.5607	308	107		IPR036908;	RlpA-like domain superfamily;
evm.scaffold5.366	hypothetical protein HETIRDRAFT_476506	265	10	0.0377358	gi|695557936|ref|XP_009547505.1|hypothetical protein HETIRDRAFT_476506 [Heterobasidion irregulare TC 32-1]/gi|575065189|gb|ETW80804.1| hypothetical protein HETIRDRAFT_476506 [Heterobasidion irregulare TC 32-1]	2.4e-177	0.9887	265	265
evm.scaffold5.77	hypothetical protein HETIRDRAFT_46155, partial	323	5	0.0154799	gi|695555623|ref|XP_009546943.1|hypothetical protein HETIRDRAFT_46155, partial [Heterobasidion irregulare TC 32-1]/gi|575065529|gb|ETW81144.1| hypothetical protein HETIRDRAFT_46155, partial [Heterobasidion irregulare TC 32-1]	2.6e-169	0.9957	231	231		IPR025714;	Methyltransferase domain;
evm.scaffold51.18	hypothetical protein HETIRDRAFT_120798	159	0	0	gi|575066931|gb|ETW82544.1| hypothetical protein HETIRDRAFT_120798 [Heterobasidion irregulare TC 32-1]/gi|695547694|ref|XP_009544899.1|hypothetical protein HETIRDRAFT_120798 [Heterobasidion irregulare TC 32-1]	9.2e-83	0.8931	201	159		IPR000772;IPR035992;	Ricin B, lectin domain;Ricin B-like lectins;
evm.scaffold51.29	cysteine-rich secreted	294	20	0.0680272	gi|575066919|gb|ETW82532.1| hypothetical protein HETIRDRAFT_426172 [Heterobasidion irregulare TC 32-1]/gi|695547653|ref|XP_009544888.1|hypothetical protein HETIRDRAFT_426172 [Heterobasidion irregulare TC 32-1]	6.8e-69	0.5249	289	301
evm.scaffold51.30	cysteine-rich secreted	337	21	0.0623145	gi|575066919|gb|ETW82532.1| hypothetical protein HETIRDRAFT_426172 [Heterobasidion irregulare TC 32-1]/gi|695547653|ref|XP_009544888.1|hypothetical protein HETIRDRAFT_426172 [Heterobasidion irregulare TC 32-1]	1.3e-106	0.642	289	338
evm.scaffold51.36	---NA---	187	20	0.106952
evm.scaffold52.6	hypothetical protein HETIRDRAFT_16710, partial	214	4	0.0186916	gi|575059008|gb|ETW74631.1| hypothetical protein HETIRDRAFT_16710, partial [Heterobasidion irregulare TC 32-1]/gi|695579332|ref|XP_009553032.1|hypothetical protein HETIRDRAFT_16710, partial [Heterobasidion irregulare TC 32-1]	3.6e-112	0.9398	169	166
evm.scaffold52.9	hypothetical protein HETIRDRAFT_144814	209	4	0.0191388	gi|695580115|ref|XP_009553127.1|hypothetical protein HETIRDRAFT_144814 [Heterobasidion irregulare TC 32-1]/gi|575059005|gb|ETW74628.1| hypothetical protein HETIRDRAFT_144814 [Heterobasidion irregulare TC 32-1]	2.3e-134	0.9327	209	208		IPR021765	Mycotoxin biosynthesis protein UstYa-like
evm.scaffold53.14	CK1 CK1 kinase	451	10	0.0221729	gi|575069403|gb|ETW85014.1| hypothetical protein HETIRDRAFT_414157 [Heterobasidion irregulare TC 32-1]/gi|695536174|ref|XP_009541911.1|hypothetical protein HETIRDRAFT_414157 [Heterobasidion irregulare TC 32-1]	0	0.8643	468	442		IPR000719;IPR011009;	Protein kinase domain;Protein kinase-like domain superfamily;
evm.scaffold57.22	sulfhydryl oxidase	224	6	0.0267857	gi|646385749|gb|KDQ50874.1|hypothetical protein JAAARDRAFT_62909 [Jaapia argillacea MUCL 33604]	4.5e-116	0.8348	216	224	Protein disulfide-isomerase;Thiol oxidase	IPR017905;IPR036774;	ERV/ALR sulfhydryl oxidase domain;ERV/ALR sulfhydryl oxidase domain superfamily;
evm.scaffold57.4	Trafficking particle complex subunit 11	1285	9	0.00700389	gi|695582266|ref|XP_009553301.1|hypothetical protein HETIRDRAFT_108469 [Heterobasidion irregulare TC 32-1]/gi|575059203|gb|ETW74826.1| hypothetical protein HETIRDRAFT_108469 [Heterobasidion irregulare TC 32-1]	0	0.9525	1594	1285		IPR011990;IPR012880;IPR021773;IPR025876;	Tetratricopeptide-like helical domain superfamily;Gryzun, putative trafficking through Golgi;Foie gras liver health family 1;Trafficking protein particle complex subunit 11, C-terminal;
evm.scaffold58.12	---NA---	197	3	0.0152284
evm.scaffold58.22	ARM repeat-containing	1595	7	0.00438871	gi|695582419|ref|XP_009553314.1|hypothetical protein HETIRDRAFT_482640 [Heterobasidion irregulare TC 32-1]/gi|575059216|gb|ETW74839.1| hypothetical protein HETIRDRAFT_482640 [Heterobasidion irregulare TC 32-1]	0	0.9339	1308	1013		IPR003890;IPR003891;IPR016024;IPR022745;IPR036211;	MIF4G-like, type 3;Initiation factor eIF-4 gamma, MA3;Armadillo-type fold;Eukaryotic translation initiation factor 4G1, eIF4E-binding domain;eIF4G, eIF4e-binding domain superfamily;
evm.scaffold58.3	hypothetical protein STEHIDRAFT_86807	228	2	0.00877193	gi|618814949|ref|XP_007310086.1|hypothetical protein STEHIDRAFT_86807 [Stereum hirsutum FP-91666 SS1]/gi|389739404|gb|EIM80597.1| hypothetical protein STEHIDRAFT_86807 [Stereum hirsutum FP-91666 SS1]	1.6e-77	0.7163	205	208		IPR012349;	FMN-binding split barrel;
evm.scaffold6.140	Phenylalanine--tRNA ligase beta subunit	107	8	0.0747664	gi|575066541|gb|ETW82155.1| hypothetical protein HETIRDRAFT_115608 [Heterobasidion irregulare TC 32-1]/gi|695554726|ref|XP_009546710.1|hypothetical protein HETIRDRAFT_115608 [Heterobasidion irregulare TC 32-1]	6.4e-53	0.8491	105	106
evm.scaffold6.141	hypothetical protein HETIRDRAFT_427282	269	8	0.0297398	gi|575066540|gb|ETW82154.1| hypothetical protein HETIRDRAFT_427282 [Heterobasidion irregulare TC 32-1]/gi|695554722|ref|XP_009546709.1|hypothetical protein HETIRDRAFT_427282 [Heterobasidion irregulare TC 32-1]	5.1e-178	0.9703	264	269
evm.scaffold6.195	Non-catalytic module family EXPN	121	5	0.0413223	gi|695551133|ref|XP_009545801.1|Non-catalytic module family EXPN protein [Heterobasidion irregulare TC 32-1]/gi|575066484|gb|ETW82098.1| Non-catalytic module family EXPN protein [Heterobasidion irregulare TC 32-1]	1.8e-57	1	92	90		IPR009009;IPR036908;	RlpA-like protein, double-psi beta-barrel domain;RlpA-like domain superfamily;
evm.scaffold67.32	C57A7,06 [Schizosaccharomyces pombe 972h-]	714	2	0.00280112	gi|575063781|gb|ETW79397.1| hypothetical protein HETIRDRAFT_322204 [Heterobasidion irregulare TC 32-1]/gi|695559654|ref|XP_009547984.1|hypothetical protein HETIRDRAFT_322204 [Heterobasidion irregulare TC 32-1]	0	0.9097	519	454
evm.scaffold7.181	thaumatin	258	16	0.0620155	gi|575061831|gb|ETW77450.1| hypothetical protein HETIRDRAFT_181167 [Heterobasidion irregulare TC 32-1]/gi|695570685|ref|XP_009550953.1|hypothetical protein HETIRDRAFT_181167 [Heterobasidion irregulare TC 32-1]	5.9e-177	0.9535	258	258		IPR001938;IPR037176	Thaumatin;Osmotin/thaumatin-like superfamily
evm.scaffold7.198	peptide methionine sulfoxide reductase	206	3	0.0145631	gi|695570644|ref|XP_009550943.1|peptide methionine sulfoxide reductase [Heterobasidion irregulare TC 32-1]/gi|575061819|gb|ETW77438.1| peptide methionine sulfoxide reductase [Heterobasidion irregulare TC 32-1]	7.8e-150	0.9854	206	206	Peptide-methionine (S)-S-oxide reductase	IPR002569;IPR036509	Peptide methionine sulphoxide reductase MsrA;Peptide methionine sulphoxide reductase MsrA superfamily
evm.scaffold7.7	F-box partial	466	8	0.0171674	gi|695571350|ref|XP_009551119.1|hypothetical protein HETIRDRAFT_441917 [Heterobasidion irregulare TC 32-1]/gi|575062021|gb|ETW77640.1| hypothetical protein HETIRDRAFT_441917 [Heterobasidion irregulare TC 32-1]	0	0.9537	475	475		IPR001810;IPR032675;IPR036047;	F-box domain;Leucine-rich repeat domain superfamily;F-box-like domain superfamily;

## Sheet: (C)Predicted effectors(40)
# Identifier	Description	Prediction	Probability
evm.scaffold1.1004	Carbonic anhydrase	Effector	0.731
evm.scaffold1.1037	Zinc finger	Non-effector	0.846
evm.scaffold1.107	hypothetical protein HETIRDRAFT_456592, partial	Non-effector	0.8
evm.scaffold1.11	hypothetical protein HETIRDRAFT_431223	Non-effector	0.991
evm.scaffold1.1144	FAD dependent oxidoreductase	Non-effector	0.971
evm.scaffold1.123	hypothetical protein HETIRDRAFT_308436, partial	Non-effector	0.691
evm.scaffold1.224	---NA---	Effector	0.757
evm.scaffold1.125	hypothetical protein HETIRDRAFT_447347	Non-effector	0.979
evm.scaffold1.137	hypothetical protein HETIRDRAFT_406665	Non-effector	0.902
evm.scaffold1.244	hypothetical protein HETIRDRAFT_58748	Effector	0.856
evm.scaffold1.299	Het-C-domain-containing	Non-effector	0.976
evm.scaffold1.337	Decaprenyl diphosphate synthase-like	Non-effector	0.908
evm.scaffold1.349	f-box and fnip repeat-containing	Non-effector	0.688
evm.scaffold1.400	phosphotyrosine phosphatase	Effector	0.839
evm.scaffold1.413	F-box domain-containing	Non-effector	0.859
evm.scaffold1.526	Ser-Thr-rich glycosyl-phosphatidyl-inositol-anchored membrane family	Effector	0.68
evm.scaffold1.544	Ribonuclease/ribotoxin	Effector	0.856
evm.scaffold1.590	hypothetical protein	Non-effector	0.67
evm.scaffold1.63	hypothetical protein	Non-effector	0.989
evm.scaffold1.637	hypothetical protein	Effector	0.554
evm.scaffold1.638	hypothetical protein HETIRDRAFT_406937	Non-effector	0.745
evm.scaffold1.658	hypothetical protein	Non-effector	0.996
evm.scaffold1.660	RlpA-like double-psi beta-barrel domain-containing	Effector	0.566
evm.scaffold1.706	RlpA-like double-psi beta-barrel domain-containing	Non-effector	0.996
evm.scaffold1.709	Phosphatidylglycerol phosphatidylinositol transfer	Non-effector	0.616
evm.scaffold1.822	alphaherpesvirus glyco E domain	Non-effector	0.982
evm.scaffold1.828	tubulin-tyrosine ligase	Non-effector	0.991
evm.scaffold1.880	hypothetical protein HETIRDRAFT_431808	Non-effector	0.566
evm.scaffold1.915	peptidyl-tRNA hydrolase 2	Unlikely effector	0.522
evm.scaffold11.199	P-loop containing nucleoside triphosphate hydrolase	Effector	0.799
evm.scaffold11.51	aromatic compound dioxygenase	Non-effector	0.971
evm.scaffold12.68	CRISPR-associated 1	Non-effector	0.921
evm.scaffold13.137	hypothetical monooxygenase	Effector	0.695
evm.scaffold13.87	hypothetical protein HETIRDRAFT_411524	Non-effector	0.715
evm.scaffold14.101	multi-copper oxidase laccase	Non-effector	0.991
evm.scaffold14.115	hypothetical protein HETIRDRAFT_444640	Non-effector	0.901
evm.scaffold14.121	multicopper oxidase	Non-effector	0.991
evm.scaffold14.122	---NA---	Non-effector	0.716
evm.scaffold14.138	DUF1748-domain-containing	Effector	0.753
evm.scaffold14.17	alpha beta-hydrolase	Non-effector	0.935
evm.scaffold14.178	hypothetical protein HETIRDRAFT_316714	Non-effector	0.693
evm.scaffold15.30	S-adenosyl-L-methionine-dependent partial	Non-effector	0.968
evm.scaffold15.50	hypothetical protein HETIRDRAFT_442525	Non-effector	0.756
evm.scaffold15.74	Non-catalytic module family EXPN	Non-effector	0.615
evm.scaffold159.3	transport sec71	Non-effector	0.96
evm.scaffold16.10	hypothetical protein HETIRDRAFT_323601	Non-effector	0.71
evm.scaffold16.167	---NA---	Non-effector	0.613
evm.scaffold16.39	hypothetical protein HETIRDRAFT_324683	Non-effector	0.988
evm.scaffold16.96	---NA---	Non-effector	0.939
evm.scaffold17.8	Tubulin beta-2 chain	Non-effector	0.989
evm.scaffold18.18	hypothetical protein HETIRDRAFT_425924	Non-effector	0.962
evm.scaffold19.136	Acid phosphatase	Non-effector	0.777
evm.scaffold19.154	FAS1 domain-containing	Non-effector	0.971
evm.scaffold2.118	hypothetical protein HETIRDRAFT_442803	Non-effector	0.969
evm.scaffold2.139	supernatant C-terminal domain-containing	Effector	0.657
evm.scaffold2.152	hypothetical protein HETIRDRAFT_102501	Effector	0.707
evm.scaffold2.220	DUF1682-domain-containing	Non-effector	0.733
evm.scaffold2.25	S-adenosyl-L-methionine-dependent methyltransferase	Non-effector	0.759
evm.scaffold2.319	heat shock Hsp90	Non-effector	0.99
evm.scaffold2.326	hypothetical protein HETIRDRAFT_62739	Effector	0.607
evm.scaffold2.327	ER-to-golgi transport membrane	Non-effector	0.634
evm.scaffold2.330	hypothetical protein HETIRDRAFT_415774	Effector	0.565
evm.scaffold2.417	gEgh 16	Non-effector	0.931
evm.scaffold2.631	Non-Catalytic module family EXPN	Effector	0.608
evm.scaffold2.697	hypothetical protein HETIRDRAFT_416155	Non-effector	0.905
evm.scaffold2.70	Purine nucleoside permease	Non-effector	0.824
evm.scaffold2.731	DUF1748-domain-containing	Non-effector	0.504
evm.scaffold2.825	hypothetical protein HETIRDRAFT_433369	Non-effector	0.551
evm.scaffold2.879	hypothetical protein HETIRDRAFT_470622	Non-effector	0.807
evm.scaffold2.915	Allergen Asp f 7	Non-effector	0.916
evm.scaffold2.93	aldolase citrate lyase family	Effector	0.811
evm.scaffold21.107	hypothetical protein HETIRDRAFT_461024	Non-effector	0.988
evm.scaffold21.131	hypothetical protein HETIRDRAFT_481330	Non-effector	0.973
evm.scaffold211.1	midasin	Non-effector	0.989
evm.scaffold22.2	hypothetical protein HETIRDRAFT_460782	Effector	0.638
evm.scaffold22.83	barwin-like endoglucanase	Effector	0.8
evm.scaffold23.25	Ornithine decarboxylase antizyme	Non-effector	0.961
evm.scaffold23.30	Smr domain-containing	Non-effector	0.789
evm.scaffold24.32	Golgi membrane	Non-effector	0.905
evm.scaffold24.98	subtilisin	Non-effector	0.991
evm.scaffold25.29	Non-catalytic module family EXPN	Effector	0.843
evm.scaffold25.56	tRNA methyltransferase complex GCD14 subunit	Non-effector	0.947
evm.scaffold26.11	hypothetical protein HETIRDRAFT_328946	Non-effector	0.904
evm.scaffold26.21	calcium-permeable channel	Non-effector	0.987
evm.scaffold27.89	hypothetical protein HETIRDRAFT_326012	Effector	0.615
evm.scaffold28.43	hypothetical protein HETIRDRAFT_439512	Non-effector	0.603
evm.scaffold29.24	hypothetical protein HETIRDRAFT_442125	Non-effector	0.754
evm.scaffold29.49	ankyrin	Non-effector	0.788
evm.scaffold3.169	hypothetical protein HETIRDRAFT_237830, partial	Non-effector	0.967
evm.scaffold3.178	c2 domain	Non-effector	0.976
evm.scaffold3.201	translation initiation factor eif2 gamma subunit	Non-effector	0.991
evm.scaffold3.263	DUF1620-domain-containing	Non-effector	0.99
evm.scaffold3.277	NAD-P-binding	Non-effector	0.651
evm.scaffold3.341	hypothetical protein HETIRDRAFT_226882, partial	Non-effector	0.937
evm.scaffold3.359	hypothetical protein HETIRDRAFT_243407, partial	Effector	0.638
evm.scaffold3.486	oxalate decarboxylase	Non-effector	0.736
evm.scaffold3.534	hypothetical protein HETIRDRAFT_109064	Effector	0.706
evm.scaffold3.648	hypothetical protein HETIRDRAFT_478642	Non-effector	0.991
evm.scaffold3.729	hypothetical protein HETIRDRAFT_16710, partial	Effector	0.584
evm.scaffold3.76	heat shock 70	Non-effector	0.99
evm.scaffold30.35	Cerato-platanin	Non-effector	0.597
evm.scaffold30.40	hypothetical protein HETIRDRAFT_247745, partial	Non-effector	0.673
evm.scaffold30.53	Allergen Asp f 7	Effector	0.891
evm.scaffold30.97	---NA---	Effector	0.587
evm.scaffold31.74	hypothetical protein OBBRIDRAFT_789931	Non-effector	0.991
evm.scaffold31.83	FK506-binding 2B	Effector	0.634
evm.scaffold32.101	hypothetical protein HETIRDRAFT_436614	Non-effector	0.996
evm.scaffold32.103	hypothetical protein HETIRDRAFT_446573	Non-effector	0.988
evm.scaffold32.62	small secreted	Non-effector	0.559
evm.scaffold33.38	hypothetical protein STEHIDRAFT_132894	Non-effector	0.989
evm.scaffold33.48	hypothetical protein HETIRDRAFT_120415	Effector	0.692
evm.scaffold33.91	hypothetical protein HETIRDRAFT_120415	Effector	0.806
evm.scaffold34.57	hypothetical protein HETIRDRAFT_442683	Non-effector	0.983
evm.scaffold34.58	hypothetical protein HETIRDRAFT_423383	Effector	0.951
evm.scaffold35.68	hypothetical protein HETIRDRAFT_482211	Non-effector	0.987
evm.scaffold35.78	Coupling of ubiquitin conjugation to ER degradation 1	Non-effector	0.69
evm.scaffold35.8	hypothetical protein HETIRDRAFT_447006	Unlikely effector	0.536
evm.scaffold36.26	hypothetical protein HETIRDRAFT_382970	Non-effector	0.927
evm.scaffold36.50	Metallo-dependent phosphatase	Non-effector	0.967
evm.scaffold36.64	thioredoxin	Effector	0.872
evm.scaffold38.13	hypothetical protein HETIRDRAFT_439366	Non-effector	0.925
evm.scaffold38.49	---NA---	Non-effector	0.931
evm.scaffold4.12	Transport particle subunit partial	Non-effector	0.991
evm.scaffold4.358	kinase-like protein	Non-effector	0.61
evm.scaffold4.370	G- gamma subunit	Non-effector	0.887
evm.scaffold4.55	SET domain-containing	Non-effector	0.991
evm.scaffold4.73	GTP-binding sar1	Non-effector	0.543
evm.scaffold4.85	hypothetical protein HETIRDRAFT_414947	Non-effector	0.721
evm.scaffold4.99	phosphatidylinositol n-acetylglucosaminyltransferase	Non-effector	0.726
evm.scaffold41.35	glucose-6-phosphate isomerase	Non-effector	0.773
evm.scaffold41.63	hypothetical protein HETIRDRAFT_477638	Non-effector	0.988
evm.scaffold42.12	di-copper centre	Non-effector	0.945
evm.scaffold42.14	hypothetical protein HETIRDRAFT_456226	Non-effector	0.53
evm.scaffold42.36	hypothetical protein HETIRDRAFT_461411	Non-effector	0.99
evm.scaffold44.33	polysaccharide lyase family 1	Effector	0.714
evm.scaffold44.42	hypothetical protein HETIRDRAFT_232980, partial	Non-effector	0.771
evm.scaffold45.5	acyltransferase-domain-containing	Non-effector	0.561
evm.scaffold47.37	Flavocytochrome c	Non-effector	0.982
evm.scaffold48.29	Nuclear speckle splicing regulatory 1	Non-effector	0.772
evm.scaffold5.21	cytochrome b5	Non-effector	0.638
evm.scaffold5.252	small secreted	Non-effector	0.645
evm.scaffold5.314	hypothetical protein EXIGLDRAFT_725631	Non-effector	0.921
evm.scaffold5.366	hypothetical protein HETIRDRAFT_476506	Non-effector	0.964
evm.scaffold5.77	hypothetical protein HETIRDRAFT_46155, partial	Non-effector	0.906
evm.scaffold51.18	hypothetical protein HETIRDRAFT_120798	Unlikely effector	0.546
evm.scaffold51.29	cysteine-rich secreted	Effector	0.669
evm.scaffold51.30	cysteine-rich secreted	Effector	0.645
evm.scaffold51.36	---NA---	Effector	0.799
evm.scaffold52.6	hypothetical protein HETIRDRAFT_16710, partial	Effector	0.591
evm.scaffold52.9	hypothetical protein HETIRDRAFT_144814	Non-effector	0.56
evm.scaffold53.14	CK1 kinase	Non-effector	0.974
evm.scaffold57.22	sulfhydryl oxidase	Effector	0.666
evm.scaffold57.4	Trafficking particle complex subunit 11	Non-effector	0.99
evm.scaffold58.12	---NA---	Non-effector	1
evm.scaffold58.22	ARM repeat-containing	Non-effector	0.968
evm.scaffold58.3	hypothetical protein STEHIDRAFT_86807	Non-effector	0.809
evm.scaffold6.140	Phenylalanine--tRNA ligase beta subunit	Effector	0.726
evm.scaffold6.141	hypothetical protein HETIRDRAFT_427282	Non-effector	0.683
evm.scaffold6.195	Non-catalytic module family EXPN	Non-effector	0.557
evm.scaffold67.32	C57A7,06 [Schizosaccharomyces pombe 972h-]	Non-effector	0.99
evm.scaffold7.181	thaumatin	Effector	0.689
evm.scaffold7.198	peptide methionine sulfoxide reductase	Effector	0.857
evm.scaffold7.7	F-box partial	Non-effector	0.959
-----------------
Predicted effectors:
evm.scaffold1.1004	Carbonic anhydrase| Effector probability:0.731
evm.scaffold1.224	---NA---| Effector probability:0.757
evm.scaffold1.244	hypothetical protein HETIRDRAFT_58748| Effector probability:0.856
evm.scaffold1.400	phosphotyrosine phosphatase| Effector probability:0.839
evm.scaffold1.526	Ser-Thr-rich glycosyl-phosphatidyl-inositol-anchored membrane family| Effector probability:0.68
evm.scaffold1.544	Ribonuclease/ribotoxin| Effector probability:0.856
evm.scaffold1.637	hypothetical protein| Effector probability:0.554
evm.scaffold1.660	RlpA-like double-psi beta-barrel domain-containing| Effector probability:0.566
evm.scaffold11.199	P-loop containing nucleoside triphosphate hydrolase| Effector probability:0.799
evm.scaffold13.137	hypothetical monooxygenase| Effector probability:0.695
evm.scaffold14.138	DUF1748-domain-containing| Effector probability:0.753
evm.scaffold2.139	supernatant C-terminal domain-containing| Effector probability:0.657
evm.scaffold2.152	hypothetical protein HETIRDRAFT_102501| Effector probability:0.707
evm.scaffold2.326	hypothetical protein HETIRDRAFT_62739| Effector probability:0.607
evm.scaffold2.330	hypothetical protein HETIRDRAFT_415774| Effector probability:0.565
evm.scaffold2.631	Non-Catalytic module family EXPN| Effector probability:0.608
evm.scaffold2.93	aldolase citrate lyase family| Effector probability:0.811
evm.scaffold22.2	hypothetical protein HETIRDRAFT_460782| Effector probability:0.638
evm.scaffold22.83	barwin-like endoglucanase| Effector probability:0.8
evm.scaffold25.29	Non-catalytic module family EXPN| Effector probability:0.843
evm.scaffold27.89	hypothetical protein HETIRDRAFT_326012| Effector probability:0.615
evm.scaffold3.359	hypothetical protein HETIRDRAFT_243407, partial| Effector probability:0.638
evm.scaffold3.534	hypothetical protein HETIRDRAFT_109064| Effector probability:0.706
evm.scaffold3.729	hypothetical protein HETIRDRAFT_16710, partial| Effector probability:0.584
evm.scaffold30.53	Allergen Asp f 7| Effector probability:0.891
evm.scaffold30.97	---NA---| Effector probability:0.587
evm.scaffold31.83	FK506-binding 2B| Effector probability:0.634
evm.scaffold33.48	hypothetical protein HETIRDRAFT_120415| Effector probability:0.692
evm.scaffold33.91	hypothetical protein HETIRDRAFT_120415| Effector probability:0.806
evm.scaffold34.58	hypothetical protein HETIRDRAFT_423383| Effector probability:0.951
evm.scaffold36.64	thioredoxin| Effector probability:0.872
evm.scaffold44.33	polysaccharide lyase family 1| Effector probability:0.714
evm.scaffold51.29	cysteine-rich secreted| Effector probability:0.669
evm.scaffold51.30	cysteine-rich secreted| Effector probability:0.645
evm.scaffold51.36	---NA---| Effector probability:0.799
evm.scaffold52.6	hypothetical protein HETIRDRAFT_16710, partial| Effector probability:0.591
evm.scaffold57.22	sulfhydryl oxidase| Effector probability:0.666
evm.scaffold6.140	Phenylalanine--tRNA ligase beta subunit| Effector probability:0.726
evm.scaffold7.181	thaumatin| Effector probability:0.689
evm.scaffold7.198	peptide methionine sulfoxide reductase| Effector probability:0.857
-----------------
Number of proteins that were tested: 163
Number of predicted effectors: 40
-----------------
24.5 percent are predicted to be effectors.
-----------------

## Sheet: (D)Effectom_Planta(17)
Sequence_Name	Sequence Description	Sequence Length	Cysteins number	Cysteine frequency	Blast Top Hit Description (HSP)	Blast Top Hit E-Value	Blast Top Hit Similarity	Blast Top Hit Length	Blast Top Hit Alignment Length	Enzyme Name	InterPro Accession	InterPro Type	InterPro Name	InterPro Signatures
evm.scaffold14.121	multicopper oxidase	674	8	0.0118694	gi|575067649|gb|ETW83262.1| multicopper oxidase [Heterobasidion irregulare TC 32-1]/gi|695550058|ref|XP_009545533.1|multicopper oxidase [Heterobasidion irregulare TC 32-1]	0	0.9866	674	673		IPR011707;IPR011706;IPR008972;IPR008972;IPR001117;noIPR;noIPR;noIPR;IPR002355;IPR008972;IPR008972;IPR008972	DOMAIN;DOMAIN;DOMAIN;DOMAIN;DOMAIN;DOMAIN;DOMAIN;DOMAIN;BINDING_SITE;DOMAIN;DOMAIN;DOMAIN	Multicopper oxidase, type 3;Multicopper oxidase, type 2;Cupredoxin;Cupredoxin;Multicopper oxidase, type 1;Multicopper oxidase, type 1;Multicopper oxidase, type 1;Multicopper oxidase, type 1;Multicopper oxidase, copper-binding site;Cupredoxin;Cupredoxin;Cupredoxin	PF07732 (PFAM);PF07731 (PFAM);G3DSA:2.60.40.420 (GENE3D);G3DSA:2.60.40.420 (GENE3D);PF00394 (PFAM);PTHR11709 (PANTHER);PTHR11709:SF49 (PANTHER);PTHR11709 (PANTHER);PS00079 (PROSITE_PATTERNS);SSF49503 (SUPERFAMILY);SSF49503 (SUPERFAMILY);SSF49503 (SUPERFAMILY)
evm.scaffold4.370	G- gamma subunit	137	3	0.0218978	gi|695535727|ref|XP_009541775.1|G protein gamma-like subunit [Heterobasidion irregulare TC 32-1]/gi|575070690|gb|ETW86301.1| G protein gamma-like subunit [Heterobasidion irregulare TC 32-1]	7.1e-53	1	81	81		IPR015898;IPR015898;noIPR;IPR015898;IPR015898	DOMAIN;DOMAIN;DOMAIN;DOMAIN;DOMAIN	G-protein gamma-like domain;G-protein gamma-like domain;G-protein gamma-like domain;G-protein gamma-like domain;G-protein gamma-like domain	PF00631 (PFAM);G3DSA:4.10.260.10 (GENE3D);PTHR28189 (PANTHER);PS50058 (PROSITE_PROFILES);SSF48670 (SUPERFAMILY)
evm.scaffold12.68	CRISPR-associated 1	511	4	0.00782779	gi|695552122|ref|XP_009546053.1|CRISPR-associated protein 1 [Heterobasidion irregulare TC 32-1]/gi|575065789|gb|ETW81403.1| CRISPR-associated protein 1 [Heterobasidion irregulare TC 32-1]	0	0.8845	505	511		IPR021476;noIPR;noIPR	FAMILY;FAMILY;FAMILY	Protein of unknown function DUF3129;Protein of unknown function DUF3129;Protein of unknown function DUF3129	PF11327 (PFAM);PTHR34618 (PANTHER);PTHR34618:SF1 (PANTHER)
evm.scaffold19.154	FAS1 domain-containing	674	4	0.00593472	gi|695538249|ref|XP_009542465.1|hypothetical protein HETIRDRAFT_432303 [Heterobasidion irregulare TC 32-1]/gi|575070014|gb|ETW85625.1| hypothetical protein HETIRDRAFT_432303 [Heterobasidion irregulare TC 32-1]	0	0.9214	671	674		IPR000782;IPR000782;IPR000782;IPR000782;noIPR;IPR000782;IPR000782;IPR000782	DOMAIN;DOMAIN;DOMAIN;DOMAIN;DOMAIN;DOMAIN;DOMAIN;DOMAIN	FAS1 domain;FAS1 domain;FAS1 domain;FAS1 domain;FAS1 domain;FAS1 domain;FAS1 domain;FAS1 domain	SM00554 (SMART);PF02469 (PFAM);G3DSA:2.30.180.10 (GENE3D);G3DSA:2.30.180.10 (GENE3D);PTHR10900 (PANTHER);PS50213 (PROSITE_PROFILES);SSF82153 (SUPERFAMILY);SSF82153 (SUPERFAMILY)
evm.scaffold1.299	Het-C-domain-containing	913	3	0.00328587	gi|695532196|ref|XP_009540812.1|hypothetical protein HETIRDRAFT_121390 [Heterobasidion irregulare TC 32-1]/gi|575071220|gb|ETW86830.1| hypothetical protein HETIRDRAFT_121390 [Heterobasidion irregulare TC 32-1]	0	0.9609	913	895		IPR010816;noIPR;noIPR	FAMILY;FAMILY;FAMILY	Heterokaryon incompatibility Het-C;Heterokaryon incompatibility Het-C;Heterokaryon incompatibility Het-C	PF07217 (PFAM);PTHR14905 (PANTHER);PTHR14905:SF7 (PANTHER)
evm.scaffold11.51	aromatic compound dioxygenase	438	3	0.00684932	gi|695552688|ref|XP_009546196.1|hypothetical protein HETIRDRAFT_241995, partial [Heterobasidion irregulare TC 32-1]/gi|575065950|gb|ETW81564.1| hypothetical protein HETIRDRAFT_241995, partial [Heterobasidion irregulare TC 32-1]	3.3e-138	0.7895	220	266	Acting on single donors with incorporation of molecular oxygen (oxygenases). The oxygen incorporated need not be derived from O(2)	IPR015889;IPR000627;noIPR;noIPR;noIPR;IPR015889	DOMAIN;DOMAIN;DOMAIN;DOMAIN;DOMAIN;DOMAIN	Intradiol ring-cleavage dioxygenase, core;Intradiol ring-cleavage dioxygenase, C-terminal;Intradiol ring-cleavage dioxygenase, C-terminal;Intradiol ring-cleavage dioxygenase, C-terminal;Intradiol ring-cleavage dioxygenase, C-terminal;Intradiol ring-cleavage dioxygenase, core	G3DSA:2.60.130.10 (GENE3D);PF00775 (PFAM);PTHR34315:SF1 (PANTHER);PTHR34315 (PANTHER);PTHR34315 (PANTHER);SSF49482 (SUPERFAMILY)
evm.scaffold23.25	Ornithine decarboxylase antizyme	288	5	0.0173611	gi|575064802|gb|ETW80417.1| hypothetical protein HETIRDRAFT_452016 [Heterobasidion irregulare TC 32-1]/gi|695556575|ref|XP_009547174.1|hypothetical protein HETIRDRAFT_452016 [Heterobasidion irregulare TC 32-1]	3.9e-145	0.8655	314	290		IPR002993;IPR016181	FAMILY;DOMAIN	Ornithine decarboxylase antizyme;Acyl-CoA N-acyltransferase	PF02100 (PFAM);SSF55729 (SUPERFAMILY)
evm.scaffold3.169	hypothetical protein HETIRDRAFT_237830, partial	524	0	0	gi|695561104|ref|XP_009548369.1|hypothetical protein HETIRDRAFT_237830, partial [Heterobasidion irregulare TC 32-1]/gi|575064208|gb|ETW79824.1| hypothetical protein HETIRDRAFT_237830, partial [Heterobasidion irregulare TC 32-1]	0	0.9846	456	456		IPR018803	REPEAT	Putative stress-responsive protein	PF10281 (PFAM)
evm.scaffold3.263	DUF1620-domain-containing	1014	4	0.00394477	gi|575064102|gb|ETW79718.1| hypothetical protein HETIRDRAFT_435076 [Heterobasidion irregulare TC 32-1]/gi|695560756|ref|XP_009548280.1|hypothetical protein HETIRDRAFT_435076 [Heterobasidion irregulare TC 32-1]	0	0.9625	998	1014		noIPR;IPR011678;IPR027295;IPR026895;noIPR;IPR011047	DOMAIN;DOMAIN;DOMAIN;FAMILY;FAMILY;DOMAIN	Dihydroneopterin aldolase/epimerase domain;Domain of unknown function DUF1620;Quinoprotein alcohol dehydrogenase-like domain;ER membrane protein complex subunit 1;ER membrane protein complex subunit 1;Quinoprotein alcohol dehydrogenase-like superfamily	Coil (COILS);PF07774 (PFAM);G3DSA:2.140.10.10 (GENE3D);PTHR21573:SF0 (PANTHER);PTHR21573 (PANTHER);SSF50998 (SUPERFAMILY)
evm.scaffold22.83	barwin-like endoglucanase	133	4	0.0300752	gi|575060708|gb|ETW76328.1| Non-catalytic module family EXPN protein [Heterobasidion irregulare TC 32-1]/gi|695571949|ref|XP_009551250.1|Non-catalytic module family EXPN protein [Heterobasidion irregulare TC 32-1]	8.5e-85	0.8618	152	152		IPR009009;IPR009009;noIPR;noIPR;IPR009009	DOMAIN;DOMAIN;DOMAIN;DOMAIN;DOMAIN	RlpA-like double-psi beta-barrel domain;RlpA-like double-psi beta-barrel domain;RlpA-like double-psi beta-barrel domain;RlpA-like double-psi beta-barrel domain;RlpA-like double-psi beta-barrel domain	G3DSA:2.40.40.10 (GENE3D);PF03330 (PFAM);PTHR34586 (PANTHER);PTHR34586:SF3 (PANTHER);SSF50685 (SUPERFAMILY)
evm.scaffold34.58	hypothetical protein HETIRDRAFT_423383	125	4	0.032	gi|695581118|ref|XP_009553212.1|hypothetical protein HETIRDRAFT_423383 [Heterobasidion irregulare TC 32-1]/gi|575059101|gb|ETW74724.1| hypothetical protein HETIRDRAFT_423383 [Heterobasidion irregulare TC 32-1]	1.2e-86	0.984	125	125
evm.scaffold14.122	---NA---	112	3	0.0267857
evm.scaffold29.24	hypothetical protein HETIRDRAFT_442125	149	1	0.00671141	gi|695573810|ref|XP_009551672.1|hypothetical protein HETIRDRAFT_442125 [Heterobasidion irregulare TC 32-1]/gi|575061182|gb|ETW76802.1| hypothetical protein HETIRDRAFT_442125 [Heterobasidion irregulare TC 32-1]	7e-56	0.7386	154	153
evm.scaffold38.49	---NA---	199	1	0.00502513
evm.scaffold6.140	Phenylalanine--tRNA ligase beta subunit	107	8	0.0747664	gi|575066541|gb|ETW82155.1| hypothetical protein HETIRDRAFT_115608 [Heterobasidion irregulare TC 32-1]/gi|695554726|ref|XP_009546710.1|hypothetical protein HETIRDRAFT_115608 [Heterobasidion irregulare TC 32-1]	6.4e-53	0.8491	105	106
evm.scaffold5.314	hypothetical protein EXIGLDRAFT_725631	387	4	0.0103359	gi|1024112006|gb|KZW03165.1|hypothetical protein EXIGLDRAFT_725631 [Exidia glandulosa HHB12029]	1.1e-13	0.5607	308	107		noIPR;IPR009009;noIPR;noIPR;IPR009009	DOMAIN;DOMAIN;DOMAIN;DOMAIN;DOMAIN	HIT-like domain;RlpA-like double-psi beta-barrel domain;RlpA-like double-psi beta-barrel domain;RlpA-like double-psi beta-barrel domain;RlpA-like double-psi beta-barrel domain	PR01217 (PRINTS);G3DSA:2.40.40.10 (GENE3D);PTHR34586:SF3 (PANTHER);PTHR34586 (PANTHER);SSF50685 (SUPERFAMILY)
evm.scaffold1.590	hypothetical protein HETIRDRAFT_447745	321	0	0	gi|575071549|gb|ETW87159.1| hypothetical protein HETIRDRAFT_447745 [Heterobasidion irregulare TC 32-1]/gi|695533272|ref|XP_009541094.1|hypothetical protein HETIRDRAFT_447745 [Heterobasidion irregulare TC 32-1]	1e-169	0.9439	314	321
